# Supplementary material for: Effect of a dietary intervention including minimal and unprocessed foods, high in natural saturated fats, on the lipid profile of children, pooled evidence from randomized controlled trials and a cohort study
Source: PLoS One. 2022 Jan 5;17(1):e0261446. doi: 10.1371/journal.pone.0261446 (PMC8730453; doi:10.1371/journal.pone.0261446)
Supplement: S1 Data — (XLSX) [file pone.0261446.s001.xlsx]

## Sheet: Extra information
	Previously published Clinical trials:
	1. van der Gaag EJ, Wieffer R, Van der Kraats J. Advising Consumption of Green Vegetables, Beef, and Full-Fat Dairy Products Has No Adverse Effects on the Lipid Profiles in Children. Nutrients 2017;9:518
	2. van der Gaag E, van der Palen J, Schaap P, van Voorthuizen M, Hummel T. A Lifestyle (Dietary) Intervention Reduces Tiredness in Children with Subclinical Hypothyroidism, a Randomized Controlled Trial. International Journal of Environmental Research and Public Health 2020;17:3689
	Trial NL4891 (NTR5138)
	3. van der Gaag E, Brandsema R, Nobbenhuis R, van der Palen J, Hummel T. Influence of dietary advice including green vegetables, beef, and whole dairy products on recurrent upper respiratory tract infections in children: A randomized controlled trial. Nutrients 2020;12:272
	Trial NL4693 (NTR4898)

## Sheet: Interventie+controle
groep (1=interventie, 2=controle)	SD BMI start	SD BMI eind	Totaal cholesterol start	Totaal cholesterol eind	TG start	TG eind	HDL start	HDL eind	LDL start	LDL eind	ratio start	ratio eind
1	1.14	1.59	4.6	3.7	1.2	3.1	0.9	0.8	3.2	1.6	5.11	4.63
1	-0.94	-0.92	5.5	4	1.2	2.9	1.1	0.9	3.9	1.8	5	4.44
1	0.05	-0.62	3.7	3.2	1.4	0.8	0.6	0.8	2.4	2	6.17	4
1	0.55	0.47	4.8	4.6	3	1	1.1	1.3	2.3	2.8	4.36	3.54
1	-1.43	-1.59	4	3.9	0.7	0.7	1.1	0.9	2.7	2.7	3.64	4.33
1	-0.73	-0.05	4.5	5	0.9	0.9	1.1	1	3	3.6	4.09	5
1	-0.88	-0.47	4.8	4.7	2	1.3	1	1.2	2.9	2.9	4.8	3.92
1	0.12	-0.57	4	4	0.8	0.7	1.4	1.6	2.3	2.1	2.86	2.5
1	1	1.46	3.3	3.5	0.6	1.3	0.9	1	2.1	1.9	3.67	3.5
1	-1.36	-0.89	3.6	3.8	1.4	0.7	0.8	1.3	2.3	2.2	4.5	2.92
1	1.14	2.09	4.6	4.7	0.8	0.8	1.7	2.1	2.5	2.2	2.71	2.24
1		0.41	3.8	5	1.3	1.7	1	1.3	2.3	2.8	3.8	3.85
1	0.23	-0.48	5	4.9	2.8	1.5	1.2	1.6	2.5	2.7	4.17	3.06
1	0.09	-0.16	5.3	5.3	0.8	0.9	1.2	1.6	3.6	3.3	4.42	3.31
1	-1.02	-0.66	3.3	3.6	1.3	1.2	1.7	1.4	1.1	1.6	1.94	2.57
1	-0.74	-0.02	3.4	3.8	1.4	1.1	1.6	1.6	1.2	1.6	2.13	2.37
1	-0.67	-0.03	4.1	4.5	1.2	1.2	0.7	0.9	2.8	3.1	5.86	5
1	-1.29	-0.65	3.3	3.4	2.2	0.7	0.4	1	1.9	2.1	8.25	3.4
1	-0.03	-0.64	3.4	2.8	1.3	1.2	0.9	0.5	2	1.7	3.78	5.6
1	-0.34	-0.12	4.8	5.4	1.1	1.1	1.2	1.4	3	3.6	4	3.86
1	-0.77	0.68	3.5	4.2	1.5	0.9	1.1	1.4	1.7	2.4	3.18	3
1	0.31	0.59	3.8	4.8	0.6	0.8	1.8	2	1.7	2.4	2.11	2.4
1		1.2	4.4	5	1.3	1.2	1.4	2	2.5	2.6	3.14	2.5
1	1.44	1.49	4.5	4.3	0.9	0.5	1.6	2.1	2.5	2	2.81	2.05
1	0.08	0.48	2.4	3.7	0.7	2	0.8	1	1.3	1.8	3	3.7
1	-0.45	-0.59	3.5	4.8	0.5	1.8	1.6	1.6	1.7	2.5	2.19	3
1	-0.74	-0.68	3.9	4.1	1	0.6	1.1	1.3	2.4	2.6	3.55	3.15
1	2.08		3.6	4	2.3	1.5	0.6	0.9	2	2.4	6	4.44
1	0.67	0.14	3.8	4.4	1.2	1	1.2	1.2	2	2.7	3.17	3.67
1	-1.48		3.5	2.6	1.4	0.6	1.2	0.9	1.7	1.4	2.92	2.89
1	-3.19	-2.94	4.5	4.6	2.9	0.5	0.9	1.5	2.3	2.9	5	3.07
1	-0.34	0.9	3.7	3.8	1.3	1	0.9	1.1	2.2	2.3	4.11	3.45
1	-1.41	-1.16	4.4	4.2	2.6	0.5	0.9	1.2	2.4	2.8	4.89	3.5
1	1.2	0.85	3.8	4.5	3	0.8	0.7	1.4	1.7	2.8	5.43	3.21
1	0.11	0.08	4.5	4.7	1.1	0.4	1.3	1.5	2.7	3	3.46	3.13
1	-1.07	-1.17	3.7	4	0.7	0.5	1.4	1.3	2	2.5	2.64	3.08
1	-0.62	0.09	4.4	4.7	3.3	1.3	1	1.1	2	3	4.4	4.27
1	0.14	-0.03	4.8	4.8	1	0.5	2	1.8	2.4	2.8	2.4	2.67
1	0.34	0.18	4.6	4.8	0.8	0.7	1.2	1.2	3	3.3	3.83	4
1	0.15	0.57	2.7	2.7	1.3	0.5	0.7	0.9	1.4	1.6	3.86	3
1	1.77	1.54	4.2	4.9	0.5	0.9	1.2	1.3	2.7	3.1	3.5	3.77
1	0.81	-0.86	5.1		2.6		0.8		3.1		6.37
1	0.64	0.68		3.3		0.7		1.4		1.6		2.36
1	-1.54	-0.42	2.7	3.6	0.5	1.1	1.5	1.6	1	1.5	1.8	2.25
1	-2.49	-1.43	4.3	2.9	0.4	0.2	1.8	1.8	2.3	1	2.39	1.61
1	1.25	1.23	3.4	3.7	1.5	1	1.1	1.1	1.6	2.1	3.09	3.36
1	-1.07	-1.36	4.2	4	2.6	0.6	0.8	1.5	2.2	2.3	5.25	2.67
1	-0.64	-1.28	4	4.7	0.7	0.6	1.3	1.7	2.4	2.7	3.08	2.76
1	1.27	-0.28	3.6	3.7	2.1	1.5	0.7	0.9	1.9	2.1	5.14	4.11
1	-0.94	-0.38	3.7	3.8	0.9	1.6	1	9	2.3	2.1	3.7	0.42
1	1.08	1.24	4	3	1.8	1.4	1.4	1.1	1.8	1.3	2.86	2.73
1	-0.12	0.44	2.5	2.9	2.3	0.7	0.4	1.6	1.1	1	6.25	1.81
1		-1.13	4.2	4.6	1.6	1.5	1.1	1.3	2.4	2.7	3.82	3.54
1	3.27	0.42	3.7	4.6	1.4	1.4	0.7	1.3	2.3	2.8	5.29	3.54
1	-0.52	-1.04	4.1	4.2	3.9	2.5	1.2	1.1	1.1	2	3.42	3.82
1		-1.44	4	3.1	1.5	1.3	0.8	0.7	2.5	1.8	5	4.43
1	0.22	0.16	2.7	3.5	1	0.7	0.9	1.4	1.3	1.8	3	2.5
1	-1.2	-1.01	5	5.6	1.2	1.2	1.4	1	3.1	4	3.6	5.4
1	-0.78	-0.74	4.4	3.8	0.8	1.4	2	2.2	1.6	2.7	2.2	2.3
1	-1.49	-1.86	4.7		1	0.4	1.3	1.7	3.4	2.5	3.5	2.7
1	-0.5	0.54	2.6	4.6	1		0.5	1.4	2.7	2.2	5.1	2.7
1	0.84	0.85	5.5	3.5	0.7	1	1.8		1.6		3
1	0.32		3.3	4.6	0.6	0.8	1.4	1.2	3.3	1.3	2.3	2.9
1	-0.25	-0.3	4.3	4.2	2.4	1	1.1	1.4	1.1	2.8	3.9	3.3
1	2.65	1.8	4.5	3.5	0.9	0.9	1.8	2	1.4	3	2.5	2.6
1	1.56	2.87	5.8	3.4	1.3	1.2	1.5	1.6	2.2	2.9	3.9	3.1
1	-0.93	-1.25	3.2	4.7	0.3	0.3	1.6	1.5	2.9	1.5	2	2.3
1	-0.45	-0.08	3.7	4.9	0.8	0.8	1.2	1.2	1.8	2.1	3.2	2.8
1	1.51	1.31	4.6	4.4	0.8	0.6	1.3	1.5	2.1	2.8	3.6	3.1
1	-0.49	-0.33	3.9	3.5	0.9	1.2	1.4	1.7	2.7	2.4	2.8	2.7
1	-0.11	-0.86	4.3	4.2	1	0.8	2.1	2.2	2.3	1.7	2.1	1.9
1	1.58	1.22	4	4.5	0.8	1.1	1.4	1.5	2.2	2.2	2.9	2.8
1	-1.18	-1.72	4.1	4.7	2.6	0.9	0.8	1.3	2.8	2.8	5.2	3.4
1	1.99	2.11	4.6	4.3	0.9	2.1	1.4	1.4	2.4	3	3.3	3.5
1	-0.25	0.12	4.2	4	0.8	1.2	1.4	1.3	1.9	2.3	3	2.9
1	1.11	1.7	3.6	4.8	1.1	0.9	1.1	1.3	3.5	2	3.1	3
1	0.19	0.92	3.4	5.2	0.5	1.2	1.5	1.4	2.3	1.6	2.2	2.5
1	0.65		4.6	3.5	0.6	0.7	2.1	2.6	2.3	2.5	2.2	2
1	0.4	0.24	4	4.4	0.6	1.3	1.4	1.3	2.2	1.8	2.8	2.8
1	0.59	0.33	4.3	4.1	2.1	0.5	1.3	1.3	1.7	2.4	3.3	3.2
1	-1.26	-1.33	4.6	4	1.1	0.5	1.9	1.7	1.7	2.4	2.5	2.5
1	-1.8	-1.39	4		0.6	1.4	2	2	2.4	1.8	2	2
1	0.28	0.03	3.5	4.6	1.4	0.4	1	1.3		2.8	3.3	3.5
1	0.35	0.35	4		1.8	1	1.5	1.4		1.9	2.6	2.5
1	3.65	3.64		4.2				1.1	2.6	3.1		4.3
1	-0.74					2.4
1	3.1	3.49	4.5		2		1	0.8		2.4	4.4	5.4
1	0.43	0.42	5.2	4.5	0.9	1.7	1.19	1.22	3.6	2.5	4.4	3.7
1	0.41	1.88	3.2	3.7	2.3	1.7	0.9	1.04	1.3	1.9	3.6	3.6
1			4.1	4.1	0.8	0.9	1.38	1.41	2.4	2.3	3	2.9
1			5	3.9	0.9	0.9	1.17	0.84	3.4	2.7	4.3	4.6
1	2.68	2.65	3.8	3.1	1.3	1.2	1.26	1.11	2	1.5	3	2.8
1			3.9	4.8	1.7	0.5	0.78	1.65	2.4	2.9	5	2.9
1	1.24	-0.19	6.3	6.1	0.6	1.8	1.82	1.51	4.2	3.8	3.5	4
1	0.07	2	5.1	5.2	1.5	3.4	1.42	1.35	3	2.3	3.6	3.9
1	0.86	0.79	4.8		2.9		0.69		2.8		7
1	0.34		5.4	5	1.1	1.5	1.57	1.8	3.3	2.5	3.4	2.8
1	-1	-0.6	4.7	4.7	1	0.6	1.36	1.65	2.9	2.8	3.5	2.8
1	0.46		5	4.8	1.1	2	1.04	0.94	3.5	3	4.8	5.1
1	-2.4	-2.2	3.1	3.5	3.6	2.1	0.92	1.61	0.6	0.9	3.4	2.2
1			5.2	4.8	1.4	2.2	1.38	1.38	3.2	2.4	3.8	3.5
1			5.4	5.5	0.7	0.8	1.67	1.55	3.4	3.6	3.2	3.5
1	0.38	1.21	4.7	4.7	1	1.5	1.52	1.4	2.7	2.6	3.1	3.4
1			3.7	3.3	1.1	1.1	1.34	0.66	2.1	2.4	2.8	5
1	2.05		3.6	4.7	0.6	2.7	1.59	1.64	1.7	1.8	2.3	2.9
1	0.28	-0.3	3	3.3	2	1.2	1.22	1.46	0.9	1.3	2.5	2.3
1	-0.2	0.17	3.5	5.1	2.8	4.1	0.6	1.08	1.6	2.2	5.8	4.7
1	-1.7		4.5	4.5	1.4	1	0.88	1.14	3	2.9	5.1	3.9
1	-0.4	-1	3.4	3.9	0.7	0.9	1.44	1.36	1.6	2.2	2.4	2.9
1	-0.5		3.7	4.1	2.4	1.2	0.88	0.93	1.7	2.6	4.2	4.4
1			4.3	3.6	0.7	0.9	1.15	1.17	2.8	2	3.7	3.1
1		0.91	3.7	4.2	1.1	0.9	0.62	1.02	2.6	2.8	6	4.1
1	-1.2	-4.5	3.4	3.3	0.7	0.8	2.03	2.16	1.1	0.8	1.7	1.5
1	2.4	-1.5	3	3.3	1.1	0.8	0.71	1.09	1.8	1.8	4.2	3
1		0.08	3.5	3	1.1	1.7	0.86	0.7	2.1	1.5	4.1	4.3
1	0.87	1.11	4.5	3.7	2.5	0.8	0.9	1.43	2.5	1.9	5	2.6
1	0.33		7.6	6.1	1.9	0.8	1.16	1.5	5.6	4.2	6.6	4.1
1	0	0.13	4.3	4.4	1.1	1.7	1.3	1.39	2.5	2.2	3.3	3.2
1	0.5	-1.7	4.7	4.2	1.2	1.1	2.02	1.54	2.3	2.4	2.3	2.7
1	-1.08	-3.9	2.3	3.1	1	1.2	0.95	1.19	0.9	1.4	2.4	2.6
1	-2.29	-0.9	5.5	4.4	0.7	0.7	2.52	2.05	2.7	2	2.2	2.1
1	0.26	0.39	5	4.5	1.3	0.9	0.98	1.31	3.4	2.8	5.1	3.4
1	-1.2		4.7	5.1	0.7	1.2	1.16	1.36	3.2	3.2	4.1	3.7
1			5.1		3.2		0.69		3		7.4
1	1	-0.1	4.6	4.2	1.6	1.7	1.28	1.26	2.6	2.2	3.6	3.3
1	1.15	1.94	3.5	4.4	2.4	1.2	0.78	1.41	1.6	2.5	4.5	3.1
1		-1.7	5.6	3.8	0.8	0.7	1.49	0.91	3.7	2.6	3.8	4.2
1	-2.8		3.3	3.3	1.3	2.2	0.88	1.22	1.8	1.1	3.8	2.7
1	-4.76	-4.2	4	4.4	0.6	0.6	1.99	2.28	1.7	1.9	2	1.9
1	-4.06	-2.8	6.2	5.3	1	0.6	2.19	2.02	3.6	3	2.8	2.6
1			4.6	3.7	2.3	0.9	0.79	0.77	2.8	2.5	5.8	4.8
1	-0.2	-0.4	3.8	4.5	1	0.8	0.75	1.11	2.6	3	5.1	4.1
1	-0.9	-0.2	4.1	4.9	0.6	0.8	0.8	1.34	0.6	3.2	5.1	3.7
1	1.19		3.8	4.1	0.8	0.9	1.19	1.13	2.3	2.6	3.2	3.6
1	-1.6	-1.8	2.7	3.9	1.79	1.3	0.59	1.38	1.2	1.9	4.5	2.8
2	-1.34	-0.22	2.9	5.8	1.6	2.1	0.8	1.7	1.4	3.1	3.62	3.41
2	-3.18	-0.24	5.4	4.9	1.7	0.9	0.7	1.6	3.9	2.9	7.71	3.06
2	-0.8	-0.64	5	4.7	1.2	1.9	1.2	1.5	3.2	2.3	4.17	3.13
2	0.08	-0.59	4.3	3.8	1.1	0.4	1.2	1.2	2.7	2.4	3.58	3.17
2	0.39	1.61	4.5	4.4	1.3	1.1	1.1	1.1	2.8	2.8	4.09	4
2	-0.5	0.07	3.4	3.8	4.6	2.9	1.2	1.2	1.4	1.3	2.83	3.17
2	0.09	0.32		4.1		1.4		1.2		2.3		3.42
2	0.38	1.28	3	3.7	0.6	0.5	2.4	2.3	1.5	1.9	1.25	1.61
2	1.05	0.16	3.9	3.4	1.6	0.8	1.1	1.4	2.1	1.7	3.55	2.43
2	0.86	1.23	4.3	4.8	2.2	1.5	0.7	1.1	2.5	3.1	6.14	4.36
2	1.58	1.65	4	4	1.2	0.8	1	1.1	2.4	2.6	4	3.64
2	0.09	-0.72	2.3	4.7	1	0.6	1.8	1.8	1.9	2.5	1.28	2.61
2	0.98	1.2	3.8	3.5	1.5	3	1.3	0.9	1.8	1.3	2.92	3.89
2	-0.13	0.73	4.2	2	0.7	1.8	1.4	0.8	2.5	2.2	3	2.5
2	-2.47	-1.71	3.6	3.2	3.5	0.6	0.6	0.9	1.4	2	6	3.56
2	-2.9	-1.81	4.5	4.8	1.5	0.7	1	1	2.8	3.6	4.5	4.8
2	1.79	1.63	3.6	3.5	0.7	1.2	1.8	1.4	1.5	1.6	2	2.5
2	0.3	-0.1	4.5	4.4	1.4	0.8	1.4	1.6	2.4	2.4	3.21	2.75
2	-0.61	-1.99	3.2	3.2	0.4	0.6	1.2	1.3	1.8	1.6	2.67	2.46
2	1.43	1.65	5.1	5.5	1.5	3	1.2	1.3	3.3	2.9	4.25	4.23
2	0.81	0.76	5.6	3.4	1.1	0.6	1	0.9	4.1	2.1	5.6	3.78
2	1.13	0.51	4.1	4.4	1.6	1.4	1.1	1.38	2.3	2.7	3.73	3.19
2	-0.45	0	4.6	4.5	1.4	1.4	1.3	1.1	2.6	2.8	3.54	4.09
2	0.51	0.37	3.5	3.5	1	0.8	1.6	1	1.5	2.1	2.19	3.5
2	0.82	0.67	4	3.5	0.7	0.8	1.9	1.5	1.8	1.7	2.11	2.33
2	-1.11	-0.92	4.6	4.9	3	0.8	1	1.2	2.2	3.3	4.6	4.08
2	0.82	0.84	4.4	4.4	2.1	0.9	1.1	1.1	2.3	2.9	4	4
2	-2.47	-1.67	3.9	3.8	0.7	1.1	1.5	1.1	2	2.2	2.6	3.45
2	-0.82	-0.57	3.9	4	0.8	0.7	1.1	1.1	2.5	2.6	3.55	3.64
2	-1.39	-1.31	3.9	4.2	1.1	1.1	0.9	1.1	2.5	2.6	4.33	3.82
2	1.91	1.97	3.8	3.9	1.3	0.7	1	1.2	2.2	2.4	3.8	3.25
2	-0.97	-0.59	3	3.3	0.5	1.4	1.8	1.6	1	1.1	1.67	2.06
2	-0.02	0.59	4.3	4.2	1.5	2.5	1.1	1	2.5	2.1	3.91	4.2
2	0.76	1.48	3.8	3.8	2.1	0.8	0.8	1.1	2	2.4	4.75	3.45
2	1.61	1.19	4.4	4.2	0.9	0.8	1.2	1	2.8	2.8	3.67	4.2
2	2.85	2.8	5.1	4.6	1.3	1.5	1.2	0.9	3.3	3	4.25	5.11
2	-0.31	2.22	3	3.6	0.6	0.7	1.2	1.5	1.5	1.8	2.5	2.4
2			3.2	3.7	2.4	2.2	0.6	0.9	1.5	2.2	5.33	4.11
2	-0.62	-0.49	4.4	3.2	1.4	0.7	1.1	1	2.7	1.9	4	3.2
2	1.34	1.59	3	3.6	0.5	1.2	1	1.1	1.9	1.9	3	3.27
2	-1.16	-0.62	3.1	3.2	2.5	0.3	0.7	1.4	1.3	1.7	4.43	2.29
2	0.09		3	4.3	0.4	0.4	1.3	1.7	1.5	2.3	2.31	2.53
2	0.35	0.33	3.7	3.8	1.8	1.5	1	1.1	1.9	2	3.7	3.45
2	-1.08	0.34	3.3	3.3	0.7	1.3	1	0.7	2	1.9	3.3	4.71
2	1.25	0.84	5		2.2		1		3.1		5
2	1.04	1.6	4.9	4.1	4	1.5	0.7	1.3	2.3	2.1	7	3.15
2	0.07	-0.12	3.3	2.5	1.4	2.3	1.3	0.4	1.4	1.1	2.54	6.25
2	-1.11	-1.39	3.9	3.8	1.6	1	0.6	1.1	2.6	2.3	6.5	3.45
2	-0.2	-0.08	5.2	5	2.2	2.1	1.2	1.2	3	2.8	4.33	4.17
2	-1.17	0.45	3	3.8	0.7	1	1.2	1.5	1.5	1.8	2.5	2.53
2	0.63	0.28	4.2	3.8	1.1	1	1	0.9	2.8	2.5	4.2	4.22
2	-0.05	-0.23	4.3	3.3	2.4	1.1	0.4	0.6	2.9	2.2	10.75	5.5
2	1.19	1.68	3.3	3.6	1.6	0.5	0.7	1.1	1.9	2.3	4.71	3.27
2			3.9	3.4	0.7	1	1.2	1.2	2.4	1.8	3.25	2.83
2	-1.96	-1.53	1.1		2		1.1		1.1		1
2	-1.69	-1.63	3.9	3.9	0.6	0.2	1.6	2	2.1	1.8	2.44	1.95
2	-0.96	-1.77	5		0.4		1.5		3.3		3.33
2	-0.21	0.93	5.5	5	0.6	0.7	1.4	1.1	3.8	3.5	3.93	4.55
2	-1.11	-0.05	4	4.4	2.1	2.3	0.7	1.1	2.4	2.2	5.8	3.8
2	1.04	0.46	4.6		1.2		1		3		4.7
2	-0.17	-0.34	3.6	3.8	0.5	1.1	1.4	1.4	1.5	2	2.6	2.7
2	-1.08	-2.61	5.5	5.2	1	0.6	2	1.4	2	2.4	2.8	3.1
2	-0.75	-0.94	4.3	4.5	0.3	0.6	2.6	2.4	2.4	1.1	1.6	1.6
2	1.76	1.9	5.3	4.1	4.5	0.8	0.9	1	2.9	2.9	6.1	4.3
2	0.23	0.69	3.3	3.2	1.2	1.4	1.2	1.3	2	2.1	2.7	2.9
2	1.74	1.8	4.8	3.8	1.7	0.5	1.1	1	1.8	2.5	4.2	4.1
2	1.11	1.18	3.5	4.5	1.6	0.4	0.7	1.2	2.9	1.8	4.8	2.7
2	0.43	0.62	3.8	3.8	0.6	0.7	1.8	1.7	1.6	1.9	2.2	2.3
2	0.13	-0.25	4.6	4.5	1.1	2.2	1.4	1.3	2.1	2.8	3.4	3.6
2	3.16	2.94	5	5.1	1	1.2	1.3	1.4	2.3	2.7	4	3.2
2	0.93	0.51	4.2	4.9	3	0.3	1.8	2.2	3.7	1.4	2.4
2	0.81	0.72	4	4.5	0.5	0.7	2	2.3	3.3	2.3	2	2.1
2	1.14	1.2	4.8	4.2	0.7	0.7	1.2	1.1	1.8	2.9	4	4.2
2	3.47	3.47	4.1	4.2	0.6	0.7	1.1	1	2.7	2.2	3.8	3.5
2	2.06	2.01	4.3	4.2	1	0.9	1.2	1.1	2.3	2.8	3.6	3.8
2	0.76	0.29	4.2	4.9	0.9	0.7	1.5	1.3	1.7	2.4	2.7	3.2
2	1.67	1.35	4	4.3	1.4	0.8	1.7	2.1	2.1	2.4	2.4	2.4
2	0.08	0.23	3.8	4.4	1.2	0.8	1.2	1	2.2	2.3	3.1	4.3
2	0.39	0.28	4.1	5	1	1.1	1.3	1.4	3.2	2.8	3.3	3
2	0.11	0.84	4.2	3.6	1	0.7	1.5	1.5	1.5	2.4	2.8	3
2	0.85	-0.15	5.3	4.7	0.8	1.9	1.7	1.8	3.2	2.9	3.1	2.8
2	-0.63	-0.69	3.7	4.6	0.3	0.5	2	1.6	2.5	1.2	1.8	2.3
2	2.77	2.8	4.9	4.9	0.5	0.7	1.5	1.5	2.6	3	3.2	3.1
2	0.45	0.7	4.7	3.9	0.6	1.7	1.9	1.7	2.4	2.6	2.5	2.7
2	1.42	1.58	4.4	5	1.4	0.6	1.2	1.4	3.6	2.7	3.7	3.4
2	2.39	2.6	5.2	3.4	1.5	1.5	0.9	0.9	1.7	3.5	5.6	5.4
2	0.11	0.05	5.5	3.6	1.6	0.3	1.3	1.4	1.5	2.9	4.2	3.5
2	-0.26	2.22	3	4.3	0.6	1.1	1.2	1.5	2.1	1.8	2.4	2.4
2	-0.57	-0.35	4.1	5.2	0.6	0.4	2.2	2	3.2	1.9	1.9	2.1
2	1.49	1.71	5.1	3.2	0.8		1.6	1.3	1.6	3.6	3.3	3.9
2	1.96	1.89	4.7	4.6	3.4	0.7	0.7		1.8		6.4
2	-1.71	-1.9	3.1	3.5	0.6	1.2	1.2	1.3	1.6	1.6	2.5	2.5
2	-0.6		4.9	4.4	1.2	1.6	1.35	1.12	3	2.6	3.6	3.9
2	-0.5	-0.8	3.3	3	0.9	2.3	0.6	0.41	2.3	1.6	5.5	7.3
2	2.01		3.8	3.9	3.4	3.3	0.87	0.83	1.4	1.6	4.4	4.7
2	-0.6	-0.6	3.4	3.6	0.5	1.2	1.86	2.05	1.3	1	1.8	1.8
2	0.49	-0.5	4	3.9	3.6	0.9	0.57	1.58	1.8	1.9	7	2.5
2	0.24	-1	5.7	4.8	0.7	0.9	1.75	1.4	3.6	3	3.3	3.4
2	1.38		3.8	3.5	1.3	2.5	1.01	0.6	2.2	1.8	3.8	5.8
2	-1.2	-0.8	3.9	2.7	0.5	0.6	1.6	0.95	2.1	1.5	2.4	2.8
2	-3.3	-3.5	3.6	3.7	0.3	0.6	1.69	1.56	1.8	1.9	2.1	2.4
2	-2.4	-1.8	3.9	4.2	0.8	1	1.35	1.46	2.2	2.3	2.9	2.9
2			3.9	4.2	0.8	0.9	1.37	1.31	2.2	2.5	2.8	3.2
2	0.38		4.1	5.2	0.7	1	1.11	1.38	2.7	3.4	3.7	3.8
2	-0.6	1.09	4.1	4.2	3.5	3.2	0.66	0.83	1.9	1.9	6.2	5.1
2		-1.1	3.6	4	1.7	1.4	0.71	1.09	2.1	2.3	5.1	3.7
2	1.03	1.41	4.3	4.2	0.7	1	1.69	1.44	2.3	2.3	2.5	2.9
2	-4.4	-4.1	6	6	1.1	0.8	1.77	1.75	3.7	3.9	3.4	3.4
2	-2.6	-2	3.8	4.4	0.9	1.5	1.08	1.12	2.3	2.6	3.5	3.9
2		-1.4	4	3.4	2.7	1.3	0.76	0.75	2	2.1	5.3	4.5
2	0.51	0.26	3.9	4.2	1.3	0.8	1.55	1.67	1.8	2.2	2.5	2.5
2	-2.3	-2.4	4.4	4.3	0.9	1.1	1.34	1.08	2.7	2.7	3.3	4
2	0.1	-1	4.7	5.2	1.5	1.9	1.14	1.44	2.9	2.9	4.1	3.6
2		0.6	4.1	3.9	1	0.8	1.36	1.16	2.3	1.9	3	2.4
2	-1	-0.4	4.8	4.3	0.9	0.9	1.66	1.62	2.7	2.3	2.9	2.7
2	-1.7	-0.8	4	5	0.8	1.2	0.83	1.09	2.8	3.4	4.8	4.6
2	-0.4		4.7	4.6	3	0.9	1.25	1.74	2.1	2.5	3.8	2.6
2	-0.7	-0.7	4.4	4.6	0.54	0.5	1.69	1.69	2.5	2.7	2.6	2.7
2	-1.3	0.78	4.1	4.5	0.8	0.6	1.27	1.55	2.5	2.7	3.2	2.9
2	0.35	0.47	5.5	4.6	0.65	0.4	1.7	1.64	3.5	2.8	3.2	2.8
2	-0.1	-0.1	6.4	5.7	1	0.4	1.5	1.5	4.4	4	4.3	3.8
2	-1.1		4.3	4.3	0.5	1	1.41	1.51	2.7	2.3	3	2.8
2	1.71		6	5.9	1.3	2.2	1.43	1.56	4	3.3	4.2	3.8
2	-1.7	0.62	3.9	3.9	0.7	0.7	1.61	1.68	2	1.9	2.4	2.3
2	0.63	-0.3	5.3	5.3	0.7	0.9	1.41	1.33	3.6	3.6	3.8	4
2		-0.9	3.7	3.8	0.5	0.4	1.52	1.9	2	1.7	2.4	2
2	-0.2	-0.4	4.9	5.1	2	1.6	0.98	1.05	3	3.3	5	4.9
2			3.7	3.5	2.3	0.6	1.55	1.51	1.1	1.7	2.4	2.3
2	-0.8	-0.4	2.8	2.6	2.1	2.3	0.63	0.37	1.2	1.2	4.4	7
2	0.91	0.47	4.2	3.1	3.3	1.2	0.64	0.73	2.1	1.8	6.6	4.2
2	-1.8	-0.9	4	4.7	3.4	2.4	0.76	0.84	1.7	2.8	5.3	5.6
2	-0.3	-0.5	4.6	5.4	0.89	0.6	1.73	1.91	2.5	3.2	2.7	4

## Sheet: Interventie 
groep (1=interventie, 2=controle)	SD BMI start	SD BMI end	Totaal cholesterol start	Totaal cholesterol end	TG start	TG end	HDL start	HDL end	LDL start	LDL end	ratio start	ratio end
1	1.14	1.59	4.6	3.7	1.2	3.1	0.9	0.8	3.2	1.6	5.11	4.63
1	-0.94	-0.92	5.5	4	1.2	2.9	1.1	0.9	3.9	1.8	5	4.44
1	0.05	-0.62	3.7	3.2	1.4	0.8	0.6	0.8	2.4	2	6.17	4
1	0.55	0.47	4.8	4.6	3	1	1.1	1.3	2.3	2.8	4.36	3.54
1	-1.43	-1.59	4	3.9	0.7	0.7	1.1	0.9	2.7	2.7	3.64	4.33		Unifactoriële variantie-analyse
1	-0.73	-0.05	4.5	5	0.9	0.9	1.1	1	3	3.6	4.09	5
1	-0.88	-0.47	4.8	4.7	2	1.3	1	1.2	2.9	2.9	4.8	3.92		SAMENVATTING
1	0.12	-0.57	4	4	0.8	0.7	1.4	1.6	2.3	2.1	2.86	2.5		Groepen	Aantal	Som	Gemiddelde	Variantie
1	1	1.46	3.3	3.5	0.6	1.3	0.9	1	2.1	1.9	3.67	3.5		Kolom 1	119	-5.72	-0.0480672	1.88292
1	-1.36	-0.89	3.6	3.8	1.4	0.7	0.8	1.3	2.3	2.2	4.5	2.92		Kolom 2	112	-8.74	-0.0780357	1.96189
1	1.14	2.09	4.6	4.7	0.8	0.8	1.7	2.1	2.5	2.2	2.71	2.24
1		0.41	3.8	5	1.3	1.7	1	1.3	2.3	2.8	3.8	3.85
1	0.23	-0.48	5	4.9	2.8	1.5	1.2	1.6	2.5	2.7	4.17	3.06		Variantie-analyse
1	0.09	-0.16	5.3	5.3	0.8	0.9	1.2	1.6	3.6	3.3	4.42	3.31		Bron van variatie	Kwadratensom	Vrijheidsgraden	Gemiddelde kwadraten	F	P-waarde	Kritische gebied van F-toets
1	-1.02	-0.66	3.3	3.6	1.3	1.2	1.7	1.4	1.1	1.6	1.94	2.57		Tussen groepen	0.0518182	1	0.0518182	0.0269718	0.869694	3.88239
1	-0.74	-0.02	3.4	3.8	1.4	1.1	1.6	1.6	1.2	1.6	2.13	2.37		Binnen groepen	439.954	229	1.9212
1	-0.67	-0.03	4.1	4.5	1.2	1.2	0.7	0.9	2.8	3.1	5.86	5
1	-1.29	-0.65	3.3	3.4	2.2	0.7	0.4	1	1.9	2.1	8.25	3.4		Totaal	440.006	230
1	-0.03	-0.64	3.4	2.8	1.3	1.2	0.9	0.5	2	1.7	3.78	5.6
1	-0.34	-0.12	4.8	5.4	1.1	1.1	1.2	1.4	3	3.6	4	3.86
1	-0.77	0.68	3.5	4.2	1.5	0.9	1.1	1.4	1.7	2.4	3.18	3
1	0.31	0.59	3.8	4.8	0.6	0.8	1.8	2	1.7	2.4	2.11	2.4		Unifactoriële variantie-analyse
1		1.2	4.4	5	1.3	1.2	1.4	2	2.5	2.6	3.14	2.5
1	1.44	1.49	4.5	4.3	0.9	0.5	1.6	2.1	2.5	2	2.81	2.05		SAMENVATTING
1	0.08	0.48	2.4	3.7	0.7	2	0.8	1	1.3	1.8	3	3.7		Groepen	Aantal	Som	Gemiddelde	Variantie
1	-0.45	-0.59	3.5	4.8	0.5	1.8	1.6	1.6	1.7	2.5	2.19	3		Kolom 1	132	547.5	4.14773	0.69427
1	-0.74	-0.68	3.9	4.1	1	0.6	1.1	1.3	2.4	2.6	3.55	3.15		Kolom 2	127	532.9	4.19606	0.492127
1	2.08		3.6	4	2.3	1.5	0.6	0.9	2	2.4	6	4.44
1	0.67	0.14	3.8	4.4	1.2	1	1.2	1.2	2	2.7	3.17	3.67
1	-1.48		3.5	2.6	1.4	0.6	1.2	0.9	1.7	1.4	2.92	2.89		Variantie-analyse
1	-3.19	-2.94	4.5	4.6	2.9	0.5	0.9	1.5	2.3	2.9	5	3.07		Bron van variatie	Kwadratensom	Vrijheidsgraden	Gemiddelde kwadraten	F	P-waarde	Kritische gebied van F-toets
1	-0.34	0.9	3.7	3.8	1.3	1	0.9	1.1	2.2	2.3	4.11	3.45		Tussen groepen	0.151222	1	0.151222	0.254084	0.614646	3.8779
1	-1.41	-1.16	4.4	4.2	2.6	0.5	0.9	1.2	2.4	2.8	4.89	3.5		Binnen groepen	152.957	257	0.595165
1	1.2	0.85	3.8	4.5	3	0.8	0.7	1.4	1.7	2.8	5.43	3.21
1	0.11	0.08	4.5	4.7	1.1	0.4	1.3	1.5	2.7	3	3.46	3.13		Totaal	153.109	258
1	-1.07	-1.17	3.7	4	0.7	0.5	1.4	1.3	2	2.5	2.64	3.08
1	-0.62	0.09	4.4	4.7	3.3	1.3	1	1.1	2	3	4.4	4.27
1	0.14	-0.03	4.8	4.8	1	0.5	2	1.8	2.4	2.8	2.4	2.67
1	0.34	0.18	4.6	4.8	0.8	0.7	1.2	1.2	3	3.3	3.83	4		Unifactoriële variantie-analyse
1	0.15	0.57	2.7	2.7	1.3	0.5	0.7	0.9	1.4	1.6	3.86	3
1	1.77	1.54	4.2	4.9	0.5	0.9	1.2	1.3	2.7	3.1	3.5	3.77		SAMENVATTING
1	0.81	-0.86	5.1		2.6		0.8		3.1		6.37			Groepen	Aantal	Som	Gemiddelde	Variantie
1	0.64	0.68		3.3		0.7		1.4		1.6		2.36		Kolom 1	132	178.99	1.35598	0.570354
1	-1.54	-0.42	2.7	3.6	0.5	1.1	1.5	1.6	1	1.5	1.8	2.25		Kolom 2	129	147.5	1.14341	0.394507
1	-2.49	-1.43	4.3	2.9	0.4	0.2	1.8	1.8	2.3	1	2.39	1.61
1	1.25	1.23	3.4	3.7	1.5	1	1.1	1.1	1.6	2.1	3.09	3.36
1	-1.07	-1.36	4.2	4	2.6	0.6	0.8	1.5	2.2	2.3	5.25	2.67		Variantie-analyse
1	-0.64	-1.28	4	4.7	0.7	0.6	1.3	1.7	2.4	2.7	3.08	2.76		Bron van variatie	Kwadratensom	Vrijheidsgraden	Gemiddelde kwadraten	F	P-waarde	Kritische gebied van F-toets
1	1.27	-0.28	3.6	3.7	2.1	1.5	0.7	0.9	1.9	2.1	5.14	4.11		Tussen groepen	2.94811	1	2.94811	6.09808	0.0141784	3.87761
1	-0.94	-0.38	3.7	3.8	0.9	1.6	1	9	2.3	2.1	3.7	0.42		Binnen groepen	125.213	259	0.483449
1	1.08	1.24	4	3	1.8	1.4	1.4	1.1	1.8	1.3	2.86	2.73
1	-0.12	0.44	2.5	2.9	2.3	0.7	0.4	1.6	1.1	1	6.25	1.81		Totaal	128.161	260
1		-1.13	4.2	4.6	1.6	1.5	1.1	1.3	2.4	2.7	3.82	3.54
1	3.27	0.42	3.7	4.6	1.4	1.4	0.7	1.3	2.3	2.8	5.29	3.54
1	-0.52	-1.04	4.1	4.2	3.9	2.5	1.2	1.1	1.1	2	3.42	3.82		Unifactoriële variantie-analyse
1		-1.44	4	3.1	1.5	1.3	0.8	0.7	2.5	1.8	5	4.43
1	0.22	0.16	2.7	3.5	1	0.7	0.9	1.4	1.3	1.8	3	2.5		SAMENVATTING
1	-1.2	-1.01	5	5.6	1.2	1.2	1.4	1	3.1	4	3.6	5.4		Groepen	Aantal	Som	Gemiddelde	Variantie
1	-0.78	-0.74	4.4	3.8	0.8	1.4	2	2.2	1.6	2.7	2.2	2.3		Kolom 1	132	159.7	1.20985	0.173122
1	-1.49	-1.86	4.7		1	0.4	1.3	1.7	3.4	2.5	3.5	2.7		Kolom 2	130	184.17	1.41669	0.587518
1	-0.5	0.54	2.6	4.6	1		0.5	1.4	2.7	2.2	5.1	2.7
1	0.84	0.85	5.5	3.5	0.7	1	1.8		1.6		3
1	0.32		3.3	4.6	0.6	0.8	1.4	1.2	3.3	1.3	2.3	2.9		Variantie-analyse
1	-0.25	-0.3	4.3	4.2	2.4	1	1.1	1.4	1.1	2.8	3.9	3.3		Bron van variatie	Kwadratensom	Vrijheidsgraden	Gemiddelde kwadraten	F	P-waarde	Kritische gebied van F-toets
1	2.65	1.8	4.5	3.5	0.9	0.9	1.8	2	1.4	3	2.5	2.6		Tussen groepen	2.80221	1	2.80221	7.39904	0.00696593	3.87747
1	1.56	2.87	5.8	3.4	1.3	1.2	1.5	1.6	2.2	2.9	3.9	3.1		Binnen groepen	98.4689	260	0.378726
1	-0.93	-1.25	3.2	4.7	0.3	0.3	1.6	1.5	2.9	1.5	2	2.3
1	-0.45	-0.08	3.7	4.9	0.8	0.8	1.2	1.2	1.8	2.1	3.2	2.8		Totaal	101.271	261
1	1.51	1.31	4.6	4.4	0.8	0.6	1.3	1.5	2.1	2.8	3.6	3.1
1	-0.49	-0.33	3.9	3.5	0.9	1.2	1.4	1.7	2.7	2.4	2.8	2.7
1	-0.11	-0.86	4.3	4.2	1	0.8	2.1	2.2	2.3	1.7	2.1	1.9		Unifactoriële variantie-analyse
1	1.58	1.22	4	4.5	0.8	1.1	1.4	1.5	2.2	2.2	2.9	2.8
1	-1.18	-1.72	4.1	4.7	2.6	0.9	0.8	1.3	2.8	2.8	5.2	3.4		SAMENVATTING
1	1.99	2.11	4.6	4.3	0.9	2.1	1.4	1.4	2.4	3	3.3	3.5		Groepen	Aantal	Som	Gemiddelde	Variantie
1	-0.25	0.12	4.2	4	0.8	1.2	1.4	1.3	1.9	2.3	3	2.9		Kolom 1	129	300.9	2.33256	0.607057
1	1.11	1.7	3.6	4.8	1.1	0.9	1.1	1.3	3.5	2	3.1	3		Kolom 2	129	303.6	2.35349	0.414695
1	0.19	0.92	3.4	5.2	0.5	1.2	1.5	1.4	2.3	1.6	2.2	2.5
1	0.65		4.6	3.5	0.6	0.7	2.1	2.6	2.3	2.5	2.2	2
1	0.4	0.24	4	4.4	0.6	1.3	1.4	1.3	2.2	1.8	2.8	2.8		Variantie-analyse
1	0.59	0.33	4.3	4.1	2.1	0.5	1.3	1.3	1.7	2.4	3.3	3.2		Bron van variatie	Kwadratensom	Vrijheidsgraden	Gemiddelde kwadraten	F	P-waarde	Kritische gebied van F-toets
1	-1.26	-1.33	4.6	4	1.1	0.5	1.9	1.7	1.7	2.4	2.5	2.5		Tussen groepen	0.0282558	1	0.0282558	0.0553086	0.814259	3.87804
1	-1.8	-1.39	4		0.6	1.4	2	2	2.4	1.8	2	2		Binnen groepen	130.784	256	0.510876
1	0.28	0.03	3.5	4.6	1.4	0.4	1	1.3		2.8	3.3	3.5
1	0.35	0.35	4		1.8	1	1.5	1.4		1.9	2.6	2.5		Totaal	130.812	257
1	3.65	3.64		4.2				1.1	2.6	3.1		4.3
1	-0.74					2.4								Unifactoriële variantie-analyse
1	3.1	3.49	4.5		2		1	0.8		2.4	4.4	5.4
1	0.43	0.42	5.2	4.5	0.9	1.7	1.19	1.22	3.6	2.5	4.4	3.7		SAMENVATTING
1	0.41	1.88	3.2	3.7	2.3	1.7	0.9	1.04	1.3	1.9	3.6	3.6		Groepen	Aantal	Som	Gemiddelde	Variantie
1			4.1	4.1	0.8	0.9	1.38	1.41	2.4	2.3	3	2.9		Kolom 1	132	497.81	3.77129	1.6176
1			5	3.9	0.9	0.9	1.17	0.84	3.4	2.7	4.3	4.6		Kolom 2	130	423	3.25385	0.777717
1	2.68	2.65	3.8	3.1	1.3	1.2	1.26	1.11	2	1.5	3	2.8
1			3.9	4.8	1.7	0.5	0.78	1.65	2.4	2.9	5	2.9
1	1.24	-0.19	6.3	6.1	0.6	1.8	1.82	1.51	4.2	3.8	3.5	4		Variantie-analyse
1	0.07	2	5.1	5.2	1.5	3.4	1.42	1.35	3	2.3	3.6	3.9		Bron van variatie	Kwadratensom	Vrijheidsgraden	Gemiddelde kwadraten	F	P-waarde	Kritische gebied van F-toets
1	0.86	0.79	4.8		2.9		0.69		2.8		7			Tussen groepen	17.5363	1	17.5363	14.6028	0.000166103	3.87747
1	0.34		5.4	5	1.1	1.5	1.57	1.8	3.3	2.5	3.4	2.8		Binnen groepen	312.231	260	1.20089
1	-1	-0.6	4.7	4.7	1	0.6	1.36	1.65	2.9	2.8	3.5	2.8
1	0.46		5	4.8	1.1	2	1.04	0.94	3.5	3	4.8	5.1		Totaal	329.768	261
1	-2.4	-2.2	3.1	3.5	3.6	2.1	0.92	1.61	0.6	0.9	3.4	2.2
1			5.2	4.8	1.4	2.2	1.38	1.38	3.2	2.4	3.8	3.5
1			5.4	5.5	0.7	0.8	1.67	1.55	3.4	3.6	3.2	3.5
1	0.38	1.21	4.7	4.7	1	1.5	1.52	1.4	2.7	2.6	3.1	3.4
1			3.7	3.3	1.1	1.1	1.34	0.66	2.1	2.4	2.8	5
1	2.05		3.6	4.7	0.6	2.7	1.59	1.64	1.7	1.8	2.3	2.9
1	0.28	-0.3	3	3.3	2	1.2	1.22	1.46	0.9	1.3	2.5	2.3
1	-0.2	0.17	3.5	5.1	2.8	4.1	0.6	1.08	1.6	2.2	5.8	4.7
1	-1.7		4.5	4.5	1.4	1	0.88	1.14	3	2.9	5.1	3.9
1	-0.4	-1	3.4	3.9	0.7	0.9	1.44	1.36	1.6	2.2	2.4	2.9
1	-0.5		3.7	4.1	2.4	1.2	0.88	0.93	1.7	2.6	4.2	4.4
1			4.3	3.6	0.7	0.9	1.15	1.17	2.8	2	3.7	3.1
1		0.91	3.7	4.2	1.1	0.9	0.62	1.02	2.6	2.8	6	4.1
1	-1.2	-4.5	3.4	3.3	0.7	0.8	2.03	2.16	1.1	0.8	1.7	1.5
1	2.4	-1.5	3	3.3	1.1	0.8	0.71	1.09	1.8	1.8	4.2	3
1		0.08	3.5	3	1.1	1.7	0.86	0.7	2.1	1.5	4.1	4.3
1	0.87	1.11	4.5	3.7	2.5	0.8	0.9	1.43	2.5	1.9	5	2.6
1	0.33		7.6	6.1	1.9	0.8	1.16	1.5	5.6	4.2	6.6	4.1
1	0	0.13	4.3	4.4	1.1	1.7	1.3	1.39	2.5	2.2	3.3	3.2
1	0.5	-1.7	4.7	4.2	1.2	1.1	2.02	1.54	2.3	2.4	2.3	2.7
1	-1.08	-3.9	2.3	3.1	1	1.2	0.95	1.19	0.9	1.4	2.4	2.6
1	-2.29	-0.9	5.5	4.4	0.7	0.7	2.52	2.05	2.7	2	2.2	2.1
1	0.26	0.39	5	4.5	1.3	0.9	0.98	1.31	3.4	2.8	5.1	3.4
1	-1.2		4.7	5.1	0.7	1.2	1.16	1.36	3.2	3.2	4.1	3.7
1			5.1		3.2		0.69		3		7.4
1	1	-0.1	4.6	4.2	1.6	1.7	1.28	1.26	2.6	2.2	3.6	3.3
1	1.15	1.94	3.5	4.4	2.4	1.2	0.78	1.41	1.6	2.5	4.5	3.1
1		-1.7	5.6	3.8	0.8	0.7	1.49	0.91	3.7	2.6	3.8	4.2
1	-2.8		3.3	3.3	1.3	2.2	0.88	1.22	1.8	1.1	3.8	2.7
1	-4.76	-4.2	4	4.4	0.6	0.6	1.99	2.28	1.7	1.9	2	1.9
1	-4.06	-2.8	6.2	5.3	1	0.6	2.19	2.02	3.6	3	2.8	2.6
1			4.6	3.7	2.3	0.9	0.79	0.77	2.8	2.5	5.8	4.8
1	-0.2	-0.4	3.8	4.5	1	0.8	0.75	1.11	2.6	3	5.1	4.1
1	-0.9	-0.2	4.1	4.9	0.6	0.8	0.8	1.34	0.6	3.2	5.1	3.7
1	1.19		3.8	4.1	0.8	0.9	1.19	1.13	2.3	2.6	3.2	3.6
1	-1.6	-1.8	2.7	3.9	1.79	1.3	0.59	1.38	1.2	1.9	4.5	2.8

## Sheet: ANOVA - int
ANOVA
	BMI
							Br	0.75546
	SAMENVATTING
	Groepen	Aantal	Som	Gemiddelde	Variantie
	BMI start	119	-5.72	-0.0480672	1.88292
	BMI eind	112	-8.74	-0.0780357	1.96189
	Variantie-analyse
	Bron van variatie	Kwadratensom	Vrijheidsgraden	Gemiddelde kwadraten	F	P-waarde	Kritische gebied van F-toets
	Tussen groepen	0.0518182	1	0.0518182	0.0269718	0.869694	3.88239
	Binnen groepen	439.954	229	1.9212
	Totaal	440.006	230
	Totaal cholesterol
							Br	0.621272
	SAMENVATTING
	Groepen	Aantal	Som	Gemiddelde	Variantie
	Start	132	547.5	4.14773	0.69427
	eind	127	532.9	4.19606	0.492127
	Variantie-analyse
	Bron van variatie	Kwadratensom	Vrijheidsgraden	Gemiddelde kwadraten	F	P-waarde	Kritische gebied van F-toets
	Tussen groepen	0.151222	1	0.151222	0.254084	0.614646	3.8779
	Binnen groepen	152.957	257	0.595165
	Totaal	153.109	258
	TG
							Br	0.229225
	SAMENVATTING
	Groepen	Aantal	Som	Gemiddelde	Variantie
	Start	132	178.99	1.35598	0.570354
	Eind	129	147.5	1.14341	0.394507
	Variantie-analyse
	Bron van variatie	Kwadratensom	Vrijheidsgraden	Gemiddelde kwadraten	F	P-waarde	Kritische gebied van F-toets
	Tussen groepen	2.94811	1	2.94811	6.09808	0.0141784	3.87761
	Binnen groepen	125.213	259	0.483449
	Totaal	128.161	260
	HDL
							Br	0.155787
	SAMENVATTING
	Groepen	Aantal	Som	Gemiddelde	Variantie
	Start	132	159.7	1.20985	0.173122
	Eind	130	184.17	1.41669	0.587518
	Variantie-analyse
	Bron van variatie	Kwadratensom	Vrijheidsgraden	Gemiddelde kwadraten	F	P-waarde	Kritische gebied van F-toets
	Tussen groepen	2.80221	1	2.80221	7.39904	0.00696593	3.87747
	Binnen groepen	98.4689	260	0.378726
	Totaal	101.271	261
	LDL
							Br	0.634282
	SAMENVATTING
	Groepen	Aantal	Som	Gemiddelde	Variantie
	Start	129	300.9	2.33256	0.607057
	Eind	129	303.6	2.35349	0.414695
	Variantie-analyse
	Bron van variatie	Kwadratensom	Vrijheidsgraden	Gemiddelde kwadraten	F	P-waarde	Kritische gebied van F-toets
	Tussen groepen	0.0282558	1	0.0282558	0.0553086	0.814259	3.87804
	Binnen groepen	130.784	256	0.510876
	Totaal	130.812	257
	Ratio
							Br	0.70849
	SAMENVATTING
	Groepen	Aantal	Som	Gemiddelde	Variantie
	Start	132	497.81	3.77129	1.6176
	Eind	130	423	3.25385	0.777717
	Variantie-analyse
	Bron van variatie	Kwadratensom	Vrijheidsgraden	Gemiddelde kwadraten	F	P-waarde	Kritische gebied van F-toets
	Tussen groepen	17.5363	1	17.5363	14.6028	0.000166103	3.87747
	Binnen groepen	312.231	260	1.20089
	Totaal	329.768	261

## Sheet: Controle 
groep (1=interventie, 2=controle)	SD BMI start	SD BMI end	Totaal cholesterol start	Totaal cholesterol end	TG start	TG end	HDL start	HDL end	LDL start	LDL end	ratio start	ratio end
2	-1.34	-0.22	2.9	5.8	1.6	2.1	0.8	1.7	1.4	3.1	3.62	3.41
2	-3.18	-0.24	5.4	4.9	1.7	0.9	0.7	1.6	3.9	2.9	7.71	3.06
2	-0.8	-0.64	5	4.7	1.2	1.9	1.2	1.5	3.2	2.3	4.17	3.13		Unifactoriële variantie-analyse
2	0.08	-0.59	4.3	3.8	1.1	0.4	1.2	1.2	2.7	2.4	3.58	3.17
2	0.39	1.61	4.5	4.4	1.3	1.1	1.1	1.1	2.8	2.8	4.09	4		SAMENVATTING
2	-0.5	0.07	3.4	3.8	4.6	2.9	1.2	1.2	1.4	1.3	2.83	3.17		Groepen	Aantal	Som	Gemiddelde	Variantie
2	0.09	0.32		4.1		1.4		1.2		2.3		3.42		Kolom 1	124	2.84	0.0229032	1.91407
2	0.38	1.28	3	3.7	0.6	0.5	2.4	2.3	1.5	1.9	1.25	1.61		Kolom 2	120	18.09	0.15075	1.7827
2	1.05	0.16	3.9	3.4	1.6	0.8	1.1	1.4	2.1	1.7	3.55	2.43
2	0.86	1.23	4.3	4.8	2.2	1.5	0.7	1.1	2.5	3.1	6.14	4.36
2	1.58	1.65	4	4	1.2	0.8	1	1.1	2.4	2.6	4	3.64		Variantie-analyse
2	0.09	-0.72	2.3	4.7	1	0.6	1.8	1.8	1.9	2.5	1.28	2.61		Bron van variatie	Kwadratensom	Vrijheidsgraden	Gemiddelde kwadraten	F	P-waarde	Kritische gebied van F-toets
2	0.98	1.2	3.8	3.5	1.5	3	1.3	0.9	1.8	1.3	2.92	3.89		Tussen groepen	0.996765	1	0.996765	0.538945	0.463581	3.88017
2	-0.13	0.73	4.2	2	0.7	1.8	1.4	0.8	2.5	2.2	3	2.5		Binnen groepen	447.573	242	1.84947
2	-2.47	-1.71	3.6	3.2	3.5	0.6	0.6	0.9	1.4	2	6	3.56
2	-2.9	-1.81	4.5	4.8	1.5	0.7	1	1	2.8	3.6	4.5	4.8		Totaal	448.57	243
2	1.79	1.63	3.6	3.5	0.7	1.2	1.8	1.4	1.5	1.6	2	2.5
2	0.3	-0.1	4.5	4.4	1.4	0.8	1.4	1.6	2.4	2.4	3.21	2.75
2	-0.61	-1.99	3.2	3.2	0.4	0.6	1.2	1.3	1.8	1.6	2.67	2.46		Unifactoriële variantie-analyse
2	1.43	1.65	5.1	5.5	1.5	3	1.2	1.3	3.3	2.9	4.25	4.23
2	0.81	0.76	5.6	3.4	1.1	0.6	1	0.9	4.1	2.1	5.6	3.78		SAMENVATTING
2	1.13	0.51	4.1	4.4	1.6	1.4	1.1	1.38	2.3	2.7	3.73	3.19		Groepen	Aantal	Som	Gemiddelde	Variantie
2	-0.45	0	4.6	4.5	1.4	1.4	1.3	1.1	2.6	2.8	3.54	4.09		Kolom 1	131	545.8	4.16641	0.637786
2	0.51	0.37	3.5	3.5	1	0.8	1.6	1	1.5	2.1	2.19	3.5		Kolom 2	128	531.5	4.15234	0.520309
2	0.82	0.67	4	3.5	0.7	0.8	1.9	1.5	1.8	1.7	2.11	2.33
2	-1.11	-0.92	4.6	4.9	3	0.8	1	1.2	2.2	3.3	4.6	4.08
2	0.82	0.84	4.4	4.4	2.1	0.9	1.1	1.1	2.3	2.9	4	4		Variantie-analyse
2	-2.47	-1.67	3.9	3.8	0.7	1.1	1.5	1.1	2	2.2	2.6	3.45		Bron van variatie	Kwadratensom	Vrijheidsgraden	Gemiddelde kwadraten	F	P-waarde	Kritische gebied van F-toets
2	-0.82	-0.57	3.9	4	0.8	0.7	1.1	1.1	2.5	2.6	3.55	3.64		Tussen groepen	0.0128137	1	0.0128137	0.0221028	0.881931	3.8779
2	-1.39	-1.31	3.9	4.2	1.1	1.1	0.9	1.1	2.5	2.6	4.33	3.82		Binnen groepen	148.992	257	0.579734
2	1.91	1.97	3.8	3.9	1.3	0.7	1	1.2	2.2	2.4	3.8	3.25
2	-0.97	-0.59	3	3.3	0.5	1.4	1.8	1.6	1	1.1	1.67	2.06		Totaal	149.004	258
2	-0.02	0.59	4.3	4.2	1.5	2.5	1.1	1	2.5	2.1	3.91	4.2
2	0.76	1.48	3.8	3.8	2.1	0.8	0.8	1.1	2	2.4	4.75	3.45		Unifactoriële variantie-analyse
2	1.61	1.19	4.4	4.2	0.9	0.8	1.2	1	2.8	2.8	3.67	4.2
2	2.85	2.8	5.1	4.6	1.3	1.5	1.2	0.9	3.3	3	4.25	5.11		SAMENVATTING
2	-0.31	2.22	3	3.6	0.6	0.7	1.2	1.5	1.5	1.8	2.5	2.4		Groepen	Aantal	Som	Gemiddelde	Variantie
2			3.2	3.7	2.4	2.2	0.6	0.9	1.5	2.2	5.33	4.11		Kolom 1	131	178.38	1.36168	0.83846
2	-0.62	-0.49	4.4	3.2	1.4	0.7	1.1	1	2.7	1.9	4	3.2		Kolom 2	127	143.8	1.13228	0.44887
2	1.34	1.59	3	3.6	0.5	1.2	1	1.1	1.9	1.9	3	3.27
2	-1.16	-0.62	3.1	3.2	2.5	0.3	0.7	1.4	1.3	1.7	4.43	2.29
2	0.09		3	4.3	0.4	0.4	1.3	1.7	1.5	2.3	2.31	2.53		Variantie-analyse
2	0.35	0.33	3.7	3.8	1.8	1.5	1	1.1	1.9	2	3.7	3.45		Bron van variatie	Kwadratensom	Vrijheidsgraden	Gemiddelde kwadraten	F	P-waarde	Kritische gebied van F-toets
2	-1.08	0.34	3.3	3.3	0.7	1.3	1	0.7	2	1.9	3.3	4.71		Tussen groepen	3.39333	1	3.39333	5.24708	0.0227969	3.87804
2	1.25	0.84	5		2.2		1		3.1		5			Binnen groepen	165.557	256	0.646709
2	1.04	1.6	4.9	4.1	4	1.5	0.7	1.3	2.3	2.1	7	3.15
2	0.07	-0.12	3.3	2.5	1.4	2.3	1.3	0.4	1.4	1.1	2.54	6.25		Totaal	168.951	257
2	-1.11	-1.39	3.9	3.8	1.6	1	0.6	1.1	2.6	2.3	6.5	3.45
2	-0.2	-0.08	5.2	5	2.2	2.1	1.2	1.2	3	2.8	4.33	4.17		Unifactoriële variantie-analyse
2	-1.17	0.45	3	3.8	0.7	1	1.2	1.5	1.5	1.8	2.5	2.53
2	0.63	0.28	4.2	3.8	1.1	1	1	0.9	2.8	2.5	4.2	4.22		SAMENVATTING
2	-0.05	-0.23	4.3	3.3	2.4	1.1	0.4	0.6	2.9	2.2	10.75	5.5		Groepen	Aantal	Som	Gemiddelde	Variantie
2	1.19	1.68	3.3	3.6	1.6	0.5	0.7	1.1	1.9	2.3	4.71	3.27		Kolom 1	131	164.26	1.25389	0.165378
2			3.9	3.4	0.7	1	1.2	1.2	2.4	1.8	3.25	2.83		Kolom 2	127	165.28	1.30142	0.149036
2	-1.96	-1.53	1.1		2		1.1		1.1		1
2	-1.69	-1.63	3.9	3.9	0.6	0.2	1.6	2	2.1	1.8	2.44	1.95
2	-0.96	-1.77	5		0.4		1.5		3.3		3.33			Variantie-analyse
2	-0.21	0.93	5.5	5	0.6	0.7	1.4	1.1	3.8	3.5	3.93	4.55		Bron van variatie	Kwadratensom	Vrijheidsgraden	Gemiddelde kwadraten	F	P-waarde	Kritische gebied van F-toets
2	-1.11	-0.05	4	4.4	2.1	2.3	0.7	1.1	2.4	2.2	5.8	3.8		Tussen groepen	0.145641	1	0.145641	0.925679	0.336896	3.87804
2	1.04	0.46	4.6		1.2		1		3		4.7			Binnen groepen	40.2777	256	0.157335
2	-0.17	-0.34	3.6	3.8	0.5	1.1	1.4	1.4	1.5	2	2.6	2.7
2	-1.08	-2.61	5.5	5.2	1	0.6	2	1.4	2	2.4	2.8	3.1		Totaal	40.4233	257
2	-0.75	-0.94	4.3	4.5	0.3	0.6	2.6	2.4	2.4	1.1	1.6	1.6
2	1.76	1.9	5.3	4.1	4.5	0.8	0.9	1	2.9	2.9	6.1	4.3
2	0.23	0.69	3.3	3.2	1.2	1.4	1.2	1.3	2	2.1	2.7	2.9		Unifactoriële variantie-analyse
2	1.74	1.8	4.8	3.8	1.7	0.5	1.1	1	1.8	2.5	4.2	4.1
2	1.11	1.18	3.5	4.5	1.6	0.4	0.7	1.2	2.9	1.8	4.8	2.7		SAMENVATTING
2	0.43	0.62	3.8	3.8	0.6	0.7	1.8	1.7	1.6	1.9	2.2	2.3		Groepen	Aantal	Som	Gemiddelde	Variantie
2	0.13	-0.25	4.6	4.5	1.1	2.2	1.4	1.3	2.1	2.8	3.4	3.6		Kolom 1	131	305.6	2.33282	0.499607
2	3.16	2.94	5	5.1	1	1.2	1.3	1.4	2.3	2.7	4	3.2		Kolom 2	127	298.3	2.34882	0.392518
2	0.93	0.51	4.2	4.9	3	0.3	1.8	2.2	3.7	1.4	2.4
2	0.81	0.72	4	4.5	0.5	0.7	2	2.3	3.3	2.3	2	2.1
2	1.14	1.2	4.8	4.2	0.7	0.7	1.2	1.1	1.8	2.9	4	4.2		Variantie-analyse
2	3.47	3.47	4.1	4.2	0.6	0.7	1.1	1	2.7	2.2	3.8	3.5		Bron van variatie	Kwadratensom	Vrijheidsgraden	Gemiddelde kwadraten	F	P-waarde	Kritische gebied van F-toets
2	2.06	2.01	4.3	4.2	1	0.9	1.2	1.1	2.3	2.8	3.6	3.8		Tussen groepen	0.0164966	1	0.0164966	0.0369135	0.847794	3.87804
2	0.76	0.29	4.2	4.9	0.9	0.7	1.5	1.3	1.7	2.4	2.7	3.2		Binnen groepen	114.406	256	0.446899
2	1.67	1.35	4	4.3	1.4	0.8	1.7	2.1	2.1	2.4	2.4	2.4
2	0.08	0.23	3.8	4.4	1.2	0.8	1.2	1	2.2	2.3	3.1	4.3		Totaal	114.423	257
2	0.39	0.28	4.1	5	1	1.1	1.3	1.4	3.2	2.8	3.3	3
2	0.11	0.84	4.2	3.6	1	0.7	1.5	1.5	1.5	2.4	2.8	3
2	0.85	-0.15	5.3	4.7	0.8	1.9	1.7	1.8	3.2	2.9	3.1	2.8
2	-0.63	-0.69	3.7	4.6	0.3	0.5	2	1.6	2.5	1.2	1.8	2.3		Unifactoriële variantie-analyse
2	2.77	2.8	4.9	4.9	0.5	0.7	1.5	1.5	2.6	3	3.2	3.1
2	0.45	0.7	4.7	3.9	0.6	1.7	1.9	1.7	2.4	2.6	2.5	2.7		SAMENVATTING
2	1.42	1.58	4.4	5	1.4	0.6	1.2	1.4	3.6	2.7	3.7	3.4		Groepen	Aantal	Som	Gemiddelde	Variantie
2	2.39	2.6	5.2	3.4	1.5	1.5	0.9	0.9	1.7	3.5	5.6	5.4		Kolom 1	131	483.92	3.69405	2.08858
2	0.11	0.05	5.5	3.6	1.6	0.3	1.3	1.4	1.5	2.9	4.2	3.5		Kolom 2	126	434.08	3.44508	1.05253
2	-0.26	2.22	3	4.3	0.6	1.1	1.2	1.5	2.1	1.8	2.4	2.4
2	-0.57	-0.35	4.1	5.2	0.6	0.4	2.2	2	3.2	1.9	1.9	2.1
2	1.49	1.71	5.1	3.2	0.8		1.6	1.3	1.6	3.6	3.3	3.9		Variantie-analyse
2	1.96	1.89	4.7	4.6	3.4	0.7	0.7		1.8		6.4			Bron van variatie	Kwadratensom	Vrijheidsgraden	Gemiddelde kwadraten	F	P-waarde	Kritische gebied van F-toets
2	-1.71	-1.9	3.1	3.5	0.6	1.2	1.2	1.3	1.6	1.6	2.5	2.5		Tussen groepen	3.98098	1	3.98098	2.51848	0.113758	3.87818
2	-0.6		4.9	4.4	1.2	1.6	1.35	1.12	3	2.6	3.6	3.9		Binnen groepen	403.081	255	1.58071
2	-0.5	-0.8	3.3	3	0.9	2.3	0.6	0.41	2.3	1.6	5.5	7.3
2	2.01		3.8	3.9	3.4	3.3	0.87	0.83	1.4	1.6	4.4	4.7		Totaal	407.062	256
2	-0.6	-0.6	3.4	3.6	0.5	1.2	1.86	2.05	1.3	1	1.8	1.8
2	0.49	-0.5	4	3.9	3.6	0.9	0.57	1.58	1.8	1.9	7	2.5
2	0.24	-1	5.7	4.8	0.7	0.9	1.75	1.4	3.6	3	3.3	3.4
2	1.38		3.8	3.5	1.3	2.5	1.01	0.6	2.2	1.8	3.8	5.8		Unifactoriële variantie-analyse
2	-1.2	-0.8	3.9	2.7	0.5	0.6	1.6	0.95	2.1	1.5	2.4	2.8
2	-3.3	-3.5	3.6	3.7	0.3	0.6	1.69	1.56	1.8	1.9	2.1	2.4		SAMENVATTING
2	-2.4	-1.8	3.9	4.2	0.8	1	1.35	1.46	2.2	2.3	2.9	2.9		Groepen	Aantal	Som	Gemiddelde	Variantie
2			3.9	4.2	0.8	0.9	1.37	1.31	2.2	2.5	2.8	3.2		Kolom 1	131	483.92	3.69405	2.08858
2	0.38		4.1	5.2	0.7	1	1.11	1.38	2.7	3.4	3.7	3.8		Kolom 2	126	434.08	3.44508	1.05253
2	-0.6	1.09	4.1	4.2	3.5	3.2	0.66	0.83	1.9	1.9	6.2	5.1
2		-1.1	3.6	4	1.7	1.4	0.71	1.09	2.1	2.3	5.1	3.7
2	1.03	1.41	4.3	4.2	0.7	1	1.69	1.44	2.3	2.3	2.5	2.9		Variantie-analyse
2	-4.4	-4.1	6	6	1.1	0.8	1.77	1.75	3.7	3.9	3.4	3.4		Bron van variatie	Kwadratensom	Vrijheidsgraden	Gemiddelde kwadraten	F	P-waarde	Kritische gebied van F-toets
2	-2.6	-2	3.8	4.4	0.9	1.5	1.08	1.12	2.3	2.6	3.5	3.9		Tussen groepen	3.98098	1	3.98098	2.51848	0.113758	3.87818
2		-1.4	4	3.4	2.7	1.3	0.76	0.75	2	2.1	5.3	4.5		Binnen groepen	403.081	255	1.58071
2	0.51	0.26	3.9	4.2	1.3	0.8	1.55	1.67	1.8	2.2	2.5	2.5
2	-2.3	-2.4	4.4	4.3	0.9	1.1	1.34	1.08	2.7	2.7	3.3	4		Totaal	407.062	256
2	0.1	-1	4.7	5.2	1.5	1.9	1.14	1.44	2.9	2.9	4.1	3.6
2		0.6	4.1	3.9	1	0.8	1.36	1.16	2.3	1.9	3	2.4
2	-1	-0.4	4.8	4.3	0.9	0.9	1.66	1.62	2.7	2.3	2.9	2.7
2	-1.7	-0.8	4	5	0.8	1.2	0.83	1.09	2.8	3.4	4.8	4.6
2	-0.4		4.7	4.6	3	0.9	1.25	1.74	2.1	2.5	3.8	2.6
2	-0.7	-0.7	4.4	4.6	0.54	0.5	1.69	1.69	2.5	2.7	2.6	2.7
2	-1.3	0.78	4.1	4.5	0.8	0.6	1.27	1.55	2.5	2.7	3.2	2.9
2	0.35	0.47	5.5	4.6	0.65	0.4	1.7	1.64	3.5	2.8	3.2	2.8
2	-0.1	-0.1	6.4	5.7	1	0.4	1.5	1.5	4.4	4	4.3	3.8
2	-1.1		4.3	4.3	0.5	1	1.41	1.51	2.7	2.3	3	2.8
2	1.71		6	5.9	1.3	2.2	1.43	1.56	4	3.3	4.2	3.8
2	-1.7	0.62	3.9	3.9	0.7	0.7	1.61	1.68	2	1.9	2.4	2.3
2	0.63	-0.3	5.3	5.3	0.7	0.9	1.41	1.33	3.6	3.6	3.8	4
2		-0.9	3.7	3.8	0.5	0.4	1.52	1.9	2	1.7	2.4	2
2	-0.2	-0.4	4.9	5.1	2	1.6	0.98	1.05	3	3.3	5	4.9
2			3.7	3.5	2.3	0.6	1.55	1.51	1.1	1.7	2.4	2.3
2	-0.8	-0.4	2.8	2.6	2.1	2.3	0.63	0.37	1.2	1.2	4.4	7
2	0.91	0.47	4.2	3.1	3.3	1.2	0.64	0.73	2.1	1.8	6.6	4.2
2	-1.8	-0.9	4	4.7	3.4	2.4	0.76	0.84	1.7	2.8	5.3	5.6
2	-0.3	-0.5	4.6	5.4	0.89	0.6	1.73	1.91	2.5	3.2	2.7	4

## Sheet: ANOVA - cont
ANOVA
	BMI
							Br	0.88328
	SAMENVATTING
	Groepen	Aantal	Som	Gemiddelde	Variantie
	start	124	2.84	0.0229032	1.91407
	eind	120	18.09	0.15075	1.7827
	Variantie-analyse
	Bron van variatie	Kwadratensom	Vrijheidsgraden	Gemiddelde kwadraten	F	P-waarde	Kritische gebied van F-toets
	Tussen groepen	0.996765	1	0.996765	0.538945	0.463581	3.88017
	Binnen groepen	447.573	242	1.84947
	Totaal	448.57	243
	Totaal cholesterol
							Br	0.527783
	SAMENVATTING
	Groepen	Aantal	Som	Gemiddelde	Variantie
	Kolom 1	131	545.8	4.16641	0.637786
	Kolom 2	128	531.5	4.15234	0.520309
	Variantie-analyse
	Bron van variatie	Kwadratensom	Vrijheidsgraden	Gemiddelde kwadraten	F	P-waarde	Kritische gebied van F-toets
	Tussen groepen	0.0128137	1	0.0128137	0.0221028	0.881931	3.8779
	Binnen groepen	148.992	257	0.579734
	Totaal	149.004	258
	TG
							Br	0.458089
	SAMENVATTING
	Groepen	Aantal	Som	Gemiddelde	Variantie
	Kolom 1	131	178.38	1.36168	0.83846
	Kolom 2	127	143.8	1.13228	0.44887
	Variantie-analyse
	Bron van variatie	Kwadratensom	Vrijheidsgraden	Gemiddelde kwadraten	F	P-waarde	Kritische gebied van F-toets
	Tussen groepen	3.39333	1	3.39333	5.24708	0.0227969	3.87804
	Binnen groepen	165.557	256	0.646709
	Totaal	168.951	257
	HDL
							Br	0.746458
	SAMENVATTING
	Groepen	Aantal	Som	Gemiddelde	Variantie
	Kolom 1	131	164.26	1.25389	0.165378
	Kolom 2	127	165.28	1.30142	0.149036
	Variantie-analyse
	Bron van variatie	Kwadratensom	Vrijheidsgraden	Gemiddelde kwadraten	F	P-waarde	Kritische gebied van F-toets
	Tussen groepen	0.145641	1	0.145641	0.925679	0.336896	3.87804
	Binnen groepen	40.2777	256	0.157335
	Totaal	40.4233	257
	LDL
							Br	0.58473
	SAMENVATTING
	Groepen	Aantal	Som	Gemiddelde	Variantie
	Kolom 1	131	305.6	2.33282	0.499607
	Kolom 2	127	298.3	2.34882	0.392518
	Variantie-analyse
	Bron van variatie	Kwadratensom	Vrijheidsgraden	Gemiddelde kwadraten	F	P-waarde	Kritische gebied van F-toets
	Tussen groepen	0.0164966	1	0.0164966	0.0369135	0.847794	3.87804
	Binnen groepen	114.406	256	0.446899
	Totaal	114.423	257
	Ratio
	Unifactoriële variantie-analyse						Br	0.762869
	SAMENVATTING
	Groepen	Aantal	Som	Gemiddelde	Variantie
	Kolom 1	131	483.92	3.69405	2.08858
	Kolom 2	126	434.08	3.44508	1.05253
	Variantie-analyse
	Bron van variatie	Kwadratensom	Vrijheidsgraden	Gemiddelde kwadraten	F	P-waarde	Kritische gebied van F-toets
	Tussen groepen	3.98098	1	3.98098	2.51848	0.113758	3.87818
	Binnen groepen	403.081	255	1.58071
	Totaal	407.062	256

## Sheet: ANCOVA
ANOVA - INTERVENTIE GROEP									ANOVA - CONTROLE GROEP										ANCOVA
	BMI									BMI
							Br	0.75546								Br	0.116673
	SAMENVATTING
	Groepen	Aantal	Som	Gemiddelde	Variantie														ANCOVA
	BMI start	119	-5.72	-0.0480672	1.88292					SAMENVATTING									Source of Variation	SS	df	MS	F	P-value
	BMI eind	112	-8.74	-0.0780357	1.96189					Groepen	Aantal	Som	Gemiddelde	Variantie					Start	#VALUE!	#REF!	#VALUE!	#VALUE!	#VALUE!
										start	124	2.84	0.0229032	1.91407					End	#REF!	1	#REF!	#REF!	#REF!
										eind	120	18.09	0.15075	1.7827					Within	#REF!	#REF!	#REF!
	Variantie-analyse
	Bron van variatie	Kwadratensom	Vrijheidsgraden	Gemiddelde kwadraten	F	P-waarde	Kritische gebied van F-toets												Total	#REF!
	Tussen groepen	0.0518182	1	0.0518182	0.0269718	0.869694	3.88239			Variantie-analyse
	Binnen groepen	439.954	229	1.9212						Bron van variatie	Kwadratensom	Vrijheidsgraden	Gemiddelde kwadraten	F	P-waarde	Kritische gebied van F-toets
										Tussen groepen	0.996765	1	0.996765	0.538945	0.463581	3.88017
	Totaal	440.006	230							Binnen groepen	447.573	242	1.84947
										Totaal	448.57	243
	Totaal cholesterol									Totaal cholesterol
							Br	0.621272								Br	#DIV/0!
	SAMENVATTING
	Groepen	Aantal	Som	Gemiddelde	Variantie					SAMENVATTING
	Start	132	547.5	4.14773	0.69427					Groepen	Aantal	Som	Gemiddelde	Variantie
	eind	127	532.9	4.19606	0.492127					Kolom 1	131	545.8	4.16641	0.637786
										Kolom 2	128	531.5	4.15234	0.520309
	Variantie-analyse
	Bron van variatie	Kwadratensom	Vrijheidsgraden	Gemiddelde kwadraten	F	P-waarde	Kritische gebied van F-toets			Variantie-analyse
	Tussen groepen	0.151222	1	0.151222	0.254084	0.614646	3.8779			Bron van variatie	Kwadratensom	Vrijheidsgraden	Gemiddelde kwadraten	F	P-waarde	Kritische gebied van F-toets
	Binnen groepen	152.957	257	0.595165						Tussen groepen	0.0128137	1	0.0128137	0.0221028	0.881931	3.8779
										Binnen groepen	148.992	257	0.579734
	Totaal	153.109	258
										Totaal	149.004	258
	TG									TG
							Br	0.229225								Br	#DIV/0!
	SAMENVATTING
	Groepen	Aantal	Som	Gemiddelde	Variantie					SAMENVATTING
	Start	132	178.99	1.35598	0.570354					Groepen	Aantal	Som	Gemiddelde	Variantie
	Eind	129	147.5	1.14341	0.394507					Kolom 1	131	178.38	1.36168	0.83846
										Kolom 2	127	143.8	1.13228	0.44887
	Variantie-analyse
	Bron van variatie	Kwadratensom	Vrijheidsgraden	Gemiddelde kwadraten	F	P-waarde	Kritische gebied van F-toets			Variantie-analyse
	Tussen groepen	2.94811	1	2.94811	6.09808	0.0141784	3.87761			Bron van variatie	Kwadratensom	Vrijheidsgraden	Gemiddelde kwadraten	F	P-waarde	Kritische gebied van F-toets
	Binnen groepen	125.213	259	0.483449						Tussen groepen	3.39333	1	3.39333	5.24708	0.0227969	3.87804
										Binnen groepen	165.557	256	0.646709
	Totaal	128.161	260
										Totaal	168.951	257
	HDL									HDL
							Br	0.155787								Br	65.3892
	SAMENVATTING
	Groepen	Aantal	Som	Gemiddelde	Variantie					SAMENVATTING
	Start	132	159.7	1.20985	0.173122					Groepen	Aantal	Som	Gemiddelde	Variantie
	Eind	130	184.17	1.41669	0.587518					Kolom 1	131	164.26	1.25389	0.165378
										Kolom 2	127	165.28	1.30142	0.149036
	Variantie-analyse
	Bron van variatie	Kwadratensom	Vrijheidsgraden	Gemiddelde kwadraten	F	P-waarde	Kritische gebied van F-toets			Variantie-analyse
	Tussen groepen	2.80221	1	2.80221	7.39904	0.00696593	3.87747			Bron van variatie	Kwadratensom	Vrijheidsgraden	Gemiddelde kwadraten	F	P-waarde	Kritische gebied van F-toets
	Binnen groepen	98.4689	260	0.378726						Tussen groepen	0.145641	1	0.145641	0.925679	0.336896	3.87804
										Binnen groepen	40.2777	256	0.157335
	Totaal	101.271	261
										Totaal	40.4233	257
	LDL									LDL
							Br	0.634282								Br	-4.53222
	SAMENVATTING
	Groepen	Aantal	Som	Gemiddelde	Variantie					SAMENVATTING
	Start	129	300.9	2.33256	0.607057					Groepen	Aantal	Som	Gemiddelde	Variantie
	Eind	129	303.6	2.35349	0.414695					Kolom 1	131	305.6	2.33282	0.499607
										Kolom 2	127	298.3	2.34882	0.392518
	Variantie-analyse
	Bron van variatie	Kwadratensom	Vrijheidsgraden	Gemiddelde kwadraten	F	P-waarde	Kritische gebied van F-toets			Variantie-analyse
	Tussen groepen	0.0282558	1	0.0282558	0.0553086	0.814259	3.87804			Bron van variatie	Kwadratensom	Vrijheidsgraden	Gemiddelde kwadraten	F	P-waarde	Kritische gebied van F-toets
	Binnen groepen	130.784	256	0.510876						Tussen groepen	0.0164966	1	0.0164966	0.0369135	0.847794	3.87804
										Binnen groepen	114.406	256	0.446899
	Totaal	130.812	257
										Totaal	114.423	257
	Ratio									Ratio
							Br	0.70849		Unifactoriële variantie-analyse						Br	#DIV/0!
	SAMENVATTING
	Groepen	Aantal	Som	Gemiddelde	Variantie					SAMENVATTING
	Start	132	497.81	3.77129	1.6176					Groepen	Aantal	Som	Gemiddelde	Variantie
	Eind	130	423	3.25385	0.777717					Kolom 1	131	483.92	3.69405	2.08858
										Kolom 2	126	434.08	3.44508	1.05253
	Variantie-analyse
	Bron van variatie	Kwadratensom	Vrijheidsgraden	Gemiddelde kwadraten	F	P-waarde	Kritische gebied van F-toets			Variantie-analyse
	Tussen groepen	17.5363	1	17.5363	14.6028	0.000166103	3.87747			Bron van variatie	Kwadratensom	Vrijheidsgraden	Gemiddelde kwadraten	F	P-waarde	Kritische gebied van F-toets
	Binnen groepen	312.231	260	1.20089						Tussen groepen	3.98098	1	3.98098	2.51848	0.113758	3.87818
										Binnen groepen	403.081	255	1.58071
	Totaal	329.768	261
										Totaal	407.062	256
