# Supplementary material for: Effect of a dietary intervention including minimal and unprocessed foods, high in natural saturated fats, on the lipid profile of children, pooled evidence from randomized controlled trials and a cohort study
Source: PLoS One. 2022 Jan 5;17(1):e0261446. doi: 10.1371/journal.pone.0261446 (PMC8730453; doi:10.1371/journal.pone.0261446)
Supplement: S2 Data — (XLSX) [file pone.0261446.s002.xlsx]

## Sheet: Extra information
	Previously published Clinical trials:
	1. van der Gaag EJ, Wieffer R, Van der Kraats J. Advising Consumption of Green Vegetables, Beef, and Full-Fat Dairy Products Has No Adverse Effects on the Lipid Profiles in Children. Nutrients 2017;9:518
	2. van der Gaag E, van der Palen J, Schaap P, van Voorthuizen M, Hummel T. A Lifestyle (Dietary) Intervention Reduces Tiredness in Children with Subclinical Hypothyroidism, a Randomized Controlled Trial. International Journal of Environmental Research and Public Health 2020;17:3689
	Trial NL4891 (NTR5138)
	3. van der Gaag E, Brandsema R, Nobbenhuis R, van der Palen J, Hummel T. Influence of dietary advice including green vegetables, beef, and whole dairy products on recurrent upper respiratory tract infections in children: A randomized controlled trial. Nutrients 2020;12:272
	Trial NL4693 (NTR4898)

## Sheet: Intervention+control group
group (1=intervention, 2=control)	SD BMI start	SD BMI end	Total cholesterol start	Total cholesterol end	TG start	TG end	HDL start	HDL end	LDL start	LDL end	ratio start	ratio end
1	1.14	1.59	4.6	3.7	1.2	3.1	0.9	0.8	3.2	1.6	5.11	4.63
1	-0.94	-0.92	5.5	4	1.2	2.9	1.1	0.9	3.9	1.8	5	4.44
1	0.05	-0.62	3.7	3.2	1.4	0.8	0.6	0.8	2.4	2	6.17	4
1	0.55	0.47	4.8	4.6	3	1	1.1	1.3	2.3	2.8	4.36	3.54
1	-1.43	-1.59	4	3.9	0.7	0.7	1.1	0.9	2.7	2.7	3.64	4.33
1	-0.73	-0.05	4.5	5	0.9	0.9	1.1	1	3	3.6	4.09	5
1	-0.88	-0.47	4.8	4.7	2	1.3	1	1.2	2.9	2.9	4.8	3.92
1	0.12	-0.57	4	4	0.8	0.7	1.4	1.6	2.3	2.1	2.86	2.5
1	1	1.46	3.3	3.5	0.6	1.3	0.9	1	2.1	1.9	3.67	3.5
1	-1.36	-0.89	3.6	3.8	1.4	0.7	0.8	1.3	2.3	2.2	4.5	2.92
1	1.14	2.09	4.6	4.7	0.8	0.8	1.7	2.1	2.5	2.2	2.71	2.24
1		0.41	3.8	5	1.3	1.7	1	1.3	2.3	2.8	3.8	3.85
1	0.23	-0.48	5	4.9	2.8	1.5	1.2	1.6	2.5	2.7	4.17	3.06
1	0.09	-0.16	5.3	5.3	0.8	0.9	1.2	1.6	3.6	3.3	4.42	3.31
1	-1.02	-0.66	3.3	3.6	1.3	1.2	1.7	1.4	1.1	1.6	1.94	2.57
1	-0.74	-0.02	3.4	3.8	1.4	1.1	1.6	1.6	1.2	1.6	2.13	2.37
1	-0.67	-0.03	4.1	4.5	1.2	1.2	0.7	0.9	2.8	3.1	5.86	5
1	-1.29	-0.65	3.3	3.4	2.2	0.7	0.4	1	1.9	2.1	8.25	3.4
1	-0.03	-0.64	3.4	2.8	1.3	1.2	0.9	0.5	2	1.7	3.78	5.6
1	-0.34	-0.12	4.8	5.4	1.1	1.1	1.2	1.4	3	3.6	4	3.86
1	-0.77	0.68	3.5	4.2	1.5	0.9	1.1	1.4	1.7	2.4	3.18	3
1	0.31	0.59	3.8	4.8	0.6	0.8	1.8	2	1.7	2.4	2.11	2.4
1		1.2	4.4	5	1.3	1.2	1.4	2	2.5	2.6	3.14	2.5
1	1.44	1.49	4.5	4.3	0.9	0.5	1.6	2.1	2.5	2	2.81	2.05
1	0.08	0.48	2.4	3.7	0.7	2	0.8	1	1.3	1.8	3	3.7
1	-0.45	-0.59	3.5	4.8	0.5	1.8	1.6	1.6	1.7	2.5	2.19	3
1	-0.74	-0.68	3.9	4.1	1	0.6	1.1	1.3	2.4	2.6	3.55	3.15
1	2.08		3.6	4	2.3	1.5	0.6	0.9	2	2.4	6	4.44
1	0.67	0.14	3.8	4.4	1.2	1	1.2	1.2	2	2.7	3.17	3.67
1	-1.48		3.5	2.6	1.4	0.6	1.2	0.9	1.7	1.4	2.92	2.89
1	-3.19	-2.94	4.5	4.6	2.9	0.5	0.9	1.5	2.3	2.9	5	3.07
1	-0.34	0.9	3.7	3.8	1.3	1	0.9	1.1	2.2	2.3	4.11	3.45
1	-1.41	-1.16	4.4	4.2	2.6	0.5	0.9	1.2	2.4	2.8	4.89	3.5
1	1.2	0.85	3.8	4.5	3	0.8	0.7	1.4	1.7	2.8	5.43	3.21
1	0.11	0.08	4.5	4.7	1.1	0.4	1.3	1.5	2.7	3	3.46	3.13
1	-1.07	-1.17	3.7	4	0.7	0.5	1.4	1.3	2	2.5	2.64	3.08
1	-0.62	0.09	4.4	4.7	3.3	1.3	1	1.1	2	3	4.4	4.27
1	0.14	-0.03	4.8	4.8	1	0.5	2	1.8	2.4	2.8	2.4	2.67
1	0.34	0.18	4.6	4.8	0.8	0.7	1.2	1.2	3	3.3	3.83	4
1	0.15	0.57	2.7	2.7	1.3	0.5	0.7	0.9	1.4	1.6	3.86	3
1	1.77	1.54	4.2	4.9	0.5	0.9	1.2	1.3	2.7	3.1	3.5	3.77
1	0.81	-0.86	5.1		2.6		0.8		3.1		6.37
1	0.64	0.68		3.3		0.7		1.4		1.6		2.36
1	-1.54	-0.42	2.7	3.6	0.5	1.1	1.5	1.6	1	1.5	1.8	2.25
1	-2.49	-1.43	4.3	2.9	0.4	0.2	1.8	1.8	2.3	1	2.39	1.61
1	1.25	1.23	3.4	3.7	1.5	1	1.1	1.1	1.6	2.1	3.09	3.36
1	-1.07	-1.36	4.2	4	2.6	0.6	0.8	1.5	2.2	2.3	5.25	2.67
1	-0.64	-1.28	4	4.7	0.7	0.6	1.3	1.7	2.4	2.7	3.08	2.76
1	1.27	-0.28	3.6	3.7	2.1	1.5	0.7	0.9	1.9	2.1	5.14	4.11
1	-0.94	-0.38	3.7	3.8	0.9	1.6	1	9	2.3	2.1	3.7	0.42
1	1.08	1.24	4	3	1.8	1.4	1.4	1.1	1.8	1.3	2.86	2.73
1	-0.12	0.44	2.5	2.9	2.3	0.7	0.4	1.6	1.1	1	6.25	1.81
1		-1.13	4.2	4.6	1.6	1.5	1.1	1.3	2.4	2.7	3.82	3.54
1	3.27	0.42	3.7	4.6	1.4	1.4	0.7	1.3	2.3	2.8	5.29	3.54
1	-0.52	-1.04	4.1	4.2	3.9	2.5	1.2	1.1	1.1	2	3.42	3.82
1		-1.44	4	3.1	1.5	1.3	0.8	0.7	2.5	1.8	5	4.43
1	0.22	0.16	2.7	3.5	1	0.7	0.9	1.4	1.3	1.8	3	2.5
1	-1.2	-1.01	5	5.6	1.2	1.2	1.4	1	3.1	4	3.6	5.4
1	-0.78	-0.74	4.4	3.8	0.8	1.4	2	2.2	1.6	2.7	2.2	2.3
1	-1.49	-1.86	4.7		1	0.4	1.3	1.7	3.4	2.5	3.5	2.7
1	-0.5	0.54	2.6	4.6	1		0.5	1.4	2.7	2.2	5.1	2.7
1	0.84	0.85	5.5	3.5	0.7	1	1.8		1.6		3
1	0.32		3.3	4.6	0.6	0.8	1.4	1.2	3.3	1.3	2.3	2.9
1	-0.25	-0.3	4.3	4.2	2.4	1	1.1	1.4	1.1	2.8	3.9	3.3
1	2.65	1.8	4.5	3.5	0.9	0.9	1.8	2	1.4	3	2.5	2.6
1	1.56	2.87	5.8	3.4	1.3	1.2	1.5	1.6	2.2	2.9	3.9	3.1
1	-0.93	-1.25	3.2	4.7	0.3	0.3	1.6	1.5	2.9	1.5	2	2.3
1	-0.45	-0.08	3.7	4.9	0.8	0.8	1.2	1.2	1.8	2.1	3.2	2.8
1	1.51	1.31	4.6	4.4	0.8	0.6	1.3	1.5	2.1	2.8	3.6	3.1
1	-0.49	-0.33	3.9	3.5	0.9	1.2	1.4	1.7	2.7	2.4	2.8	2.7
1	-0.11	-0.86	4.3	4.2	1	0.8	2.1	2.2	2.3	1.7	2.1	1.9
1	1.58	1.22	4	4.5	0.8	1.1	1.4	1.5	2.2	2.2	2.9	2.8
1	-1.18	-1.72	4.1	4.7	2.6	0.9	0.8	1.3	2.8	2.8	5.2	3.4
1	1.99	2.11	4.6	4.3	0.9	2.1	1.4	1.4	2.4	3	3.3	3.5
1	-0.25	0.12	4.2	4	0.8	1.2	1.4	1.3	1.9	2.3	3	2.9
1	1.11	1.7	3.6	4.8	1.1	0.9	1.1	1.3	3.5	2	3.1	3
1	0.19	0.92	3.4	5.2	0.5	1.2	1.5	1.4	2.3	1.6	2.2	2.5
1	0.65		4.6	3.5	0.6	0.7	2.1	2.6	2.3	2.5	2.2	2
1	0.4	0.24	4	4.4	0.6	1.3	1.4	1.3	2.2	1.8	2.8	2.8
1	0.59	0.33	4.3	4.1	2.1	0.5	1.3	1.3	1.7	2.4	3.3	3.2
1	-1.26	-1.33	4.6	4	1.1	0.5	1.9	1.7	1.7	2.4	2.5	2.5
1	-1.8	-1.39	4		0.6	1.4	2	2	2.4	1.8	2	2
1	0.28	0.03	3.5	4.6	1.4	0.4	1	1.3		2.8	3.3	3.5
1	0.35	0.35	4		1.8	1	1.5	1.4		1.9	2.6	2.5
1	3.65	3.64		4.2				1.1	2.6	3.1		4.3
1	-0.74					2.4
1	3.1	3.49	4.5		2		1	0.8		2.4	4.4	5.4
1	0.43	0.42	5.2	4.5	0.9	1.7	1.19	1.22	3.6	2.5	4.4	3.7
1	0.41	1.88	3.2	3.7	2.3	1.7	0.9	1.04	1.3	1.9	3.6	3.6
1			4.1	4.1	0.8	0.9	1.38	1.41	2.4	2.3	3	2.9
1			5	3.9	0.9	0.9	1.17	0.84	3.4	2.7	4.3	4.6
1	2.68	2.65	3.8	3.1	1.3	1.2	1.26	1.11	2	1.5	3	2.8
1			3.9	4.8	1.7	0.5	0.78	1.65	2.4	2.9	5	2.9
1	1.24	-0.19	6.3	6.1	0.6	1.8	1.82	1.51	4.2	3.8	3.5	4
1	0.07	2	5.1	5.2	1.5	3.4	1.42	1.35	3	2.3	3.6	3.9
1	0.86	0.79	4.8		2.9		0.69		2.8		7
1	0.34		5.4	5	1.1	1.5	1.57	1.8	3.3	2.5	3.4	2.8
1	-1	-0.6	4.7	4.7	1	0.6	1.36	1.65	2.9	2.8	3.5	2.8
1	0.46		5	4.8	1.1	2	1.04	0.94	3.5	3	4.8	5.1
1	-2.4	-2.2	3.1	3.5	3.6	2.1	0.92	1.61	0.6	0.9	3.4	2.2
1			5.2	4.8	1.4	2.2	1.38	1.38	3.2	2.4	3.8	3.5
1			5.4	5.5	0.7	0.8	1.67	1.55	3.4	3.6	3.2	3.5
1	0.38	1.21	4.7	4.7	1	1.5	1.52	1.4	2.7	2.6	3.1	3.4
1			3.7	3.3	1.1	1.1	1.34	0.66	2.1	2.4	2.8	5
1	2.05		3.6	4.7	0.6	2.7	1.59	1.64	1.7	1.8	2.3	2.9
1	0.28	-0.3	3	3.3	2	1.2	1.22	1.46	0.9	1.3	2.5	2.3
1	-0.2	0.17	3.5	5.1	2.8	4.1	0.6	1.08	1.6	2.2	5.8	4.7
1	-1.7		4.5	4.5	1.4	1	0.88	1.14	3	2.9	5.1	3.9
1	-0.4	-1	3.4	3.9	0.7	0.9	1.44	1.36	1.6	2.2	2.4	2.9
1	-0.5		3.7	4.1	2.4	1.2	0.88	0.93	1.7	2.6	4.2	4.4
1			4.3	3.6	0.7	0.9	1.15	1.17	2.8	2	3.7	3.1
1		0.91	3.7	4.2	1.1	0.9	0.62	1.02	2.6	2.8	6	4.1
1	-1.2	-4.5	3.4	3.3	0.7	0.8	2.03	2.16	1.1	0.8	1.7	1.5
1	2.4	-1.5	3	3.3	1.1	0.8	0.71	1.09	1.8	1.8	4.2	3
1		0.08	3.5	3	1.1	1.7	0.86	0.7	2.1	1.5	4.1	4.3
1	0.87	1.11	4.5	3.7	2.5	0.8	0.9	1.43	2.5	1.9	5	2.6
1	0.33		7.6	6.1	1.9	0.8	1.16	1.5	5.6	4.2	6.6	4.1
1	0	0.13	4.3	4.4	1.1	1.7	1.3	1.39	2.5	2.2	3.3	3.2
1	0.5	-1.7	4.7	4.2	1.2	1.1	2.02	1.54	2.3	2.4	2.3	2.7
1	-1.08	-3.9	2.3	3.1	1	1.2	0.95	1.19	0.9	1.4	2.4	2.6
1	-2.29	-0.9	5.5	4.4	0.7	0.7	2.52	2.05	2.7	2	2.2	2.1
1	0.26	0.39	5	4.5	1.3	0.9	0.98	1.31	3.4	2.8	5.1	3.4
1	-1.2		4.7	5.1	0.7	1.2	1.16	1.36	3.2	3.2	4.1	3.7
1			5.1		3.2		0.69		3		7.4
1	1	-0.1	4.6	4.2	1.6	1.7	1.28	1.26	2.6	2.2	3.6	3.3
1	1.15	1.94	3.5	4.4	2.4	1.2	0.78	1.41	1.6	2.5	4.5	3.1
1		-1.7	5.6	3.8	0.8	0.7	1.49	0.91	3.7	2.6	3.8	4.2
1	-2.8		3.3	3.3	1.3	2.2	0.88	1.22	1.8	1.1	3.8	2.7
1	-4.76	-4.2	4	4.4	0.6	0.6	1.99	2.28	1.7	1.9	2	1.9
1	-4.06	-2.8	6.2	5.3	1	0.6	2.19	2.02	3.6	3	2.8	2.6
1			4.6	3.7	2.3	0.9	0.79	0.77	2.8	2.5	5.8	4.8
1	-0.2	-0.4	3.8	4.5	1	0.8	0.75	1.11	2.6	3	5.1	4.1
1	-0.9	-0.2	4.1	4.9	0.6	0.8	0.8	1.34	0.6	3.2	5.1	3.7
1	1.19		3.8	4.1	0.8	0.9	1.19	1.13	2.3	2.6	3.2	3.6
1	-1.6	-1.8	2.7	3.9	1.79	1.3	0.59	1.38	1.2	1.9	4.5	2.8
2	-1.34	-0.22	2.9	5.8	1.6	2.1	0.8	1.7	1.4	3.1	3.62	3.41
2	-3.18	-0.24	5.4	4.9	1.7	0.9	0.7	1.6	3.9	2.9	7.71	3.06
2	-0.8	-0.64	5	4.7	1.2	1.9	1.2	1.5	3.2	2.3	4.17	3.13
2	0.08	-0.59	4.3	3.8	1.1	0.4	1.2	1.2	2.7	2.4	3.58	3.17
2	0.39	1.61	4.5	4.4	1.3	1.1	1.1	1.1	2.8	2.8	4.09	4
2	-0.5	0.07	3.4	3.8	4.6	2.9	1.2	1.2	1.4	1.3	2.83	3.17
2	0.09	0.32		4.1		1.4		1.2		2.3		3.42
2	0.38	1.28	3	3.7	0.6	0.5	2.4	2.3	1.5	1.9	1.25	1.61
2	1.05	0.16	3.9	3.4	1.6	0.8	1.1	1.4	2.1	1.7	3.55	2.43
2	0.86	1.23	4.3	4.8	2.2	1.5	0.7	1.1	2.5	3.1	6.14	4.36
2	1.58	1.65	4	4	1.2	0.8	1	1.1	2.4	2.6	4	3.64
2	0.09	-0.72	2.3	4.7	1	0.6	1.8	1.8	1.9	2.5	1.28	2.61
2	0.98	1.2	3.8	3.5	1.5	3	1.3	0.9	1.8	1.3	2.92	3.89
2	-0.13	0.73	4.2	2	0.7	1.8	1.4	0.8	2.5	2.2	3	2.5
2	-2.47	-1.71	3.6	3.2	3.5	0.6	0.6	0.9	1.4	2	6	3.56
2	-2.9	-1.81	4.5	4.8	1.5	0.7	1	1	2.8	3.6	4.5	4.8
2	1.79	1.63	3.6	3.5	0.7	1.2	1.8	1.4	1.5	1.6	2	2.5
2	0.3	-0.1	4.5	4.4	1.4	0.8	1.4	1.6	2.4	2.4	3.21	2.75
2	-0.61	-1.99	3.2	3.2	0.4	0.6	1.2	1.3	1.8	1.6	2.67	2.46
2	1.43	1.65	5.1	5.5	1.5	3	1.2	1.3	3.3	2.9	4.25	4.23
2	0.81	0.76	5.6	3.4	1.1	0.6	1	0.9	4.1	2.1	5.6	3.78
2	1.13	0.51	4.1	4.4	1.6	1.4	1.1	1.38	2.3	2.7	3.73	3.19
2	-0.45	0	4.6	4.5	1.4	1.4	1.3	1.1	2.6	2.8	3.54	4.09
2	0.51	0.37	3.5	3.5	1	0.8	1.6	1	1.5	2.1	2.19	3.5
2	0.82	0.67	4	3.5	0.7	0.8	1.9	1.5	1.8	1.7	2.11	2.33
2	-1.11	-0.92	4.6	4.9	3	0.8	1	1.2	2.2	3.3	4.6	4.08
2	0.82	0.84	4.4	4.4	2.1	0.9	1.1	1.1	2.3	2.9	4	4
2	-2.47	-1.67	3.9	3.8	0.7	1.1	1.5	1.1	2	2.2	2.6	3.45
2	-0.82	-0.57	3.9	4	0.8	0.7	1.1	1.1	2.5	2.6	3.55	3.64
2	-1.39	-1.31	3.9	4.2	1.1	1.1	0.9	1.1	2.5	2.6	4.33	3.82
2	1.91	1.97	3.8	3.9	1.3	0.7	1	1.2	2.2	2.4	3.8	3.25
2	-0.97	-0.59	3	3.3	0.5	1.4	1.8	1.6	1	1.1	1.67	2.06
2	-0.02	0.59	4.3	4.2	1.5	2.5	1.1	1	2.5	2.1	3.91	4.2
2	0.76	1.48	3.8	3.8	2.1	0.8	0.8	1.1	2	2.4	4.75	3.45
2	1.61	1.19	4.4	4.2	0.9	0.8	1.2	1	2.8	2.8	3.67	4.2
2	2.85	2.8	5.1	4.6	1.3	1.5	1.2	0.9	3.3	3	4.25	5.11
2	-0.31	2.22	3	3.6	0.6	0.7	1.2	1.5	1.5	1.8	2.5	2.4
2			3.2	3.7	2.4	2.2	0.6	0.9	1.5	2.2	5.33	4.11
2	-0.62	-0.49	4.4	3.2	1.4	0.7	1.1	1	2.7	1.9	4	3.2
2	1.34	1.59	3	3.6	0.5	1.2	1	1.1	1.9	1.9	3	3.27
2	-1.16	-0.62	3.1	3.2	2.5	0.3	0.7	1.4	1.3	1.7	4.43	2.29
2	0.09		3	4.3	0.4	0.4	1.3	1.7	1.5	2.3	2.31	2.53
2	0.35	0.33	3.7	3.8	1.8	1.5	1	1.1	1.9	2	3.7	3.45
2	-1.08	0.34	3.3	3.3	0.7	1.3	1	0.7	2	1.9	3.3	4.71
2	1.25	0.84	5		2.2		1		3.1		5
2	1.04	1.6	4.9	4.1	4	1.5	0.7	1.3	2.3	2.1	7	3.15
2	0.07	-0.12	3.3	2.5	1.4	2.3	1.3	0.4	1.4	1.1	2.54	6.25
2	-1.11	-1.39	3.9	3.8	1.6	1	0.6	1.1	2.6	2.3	6.5	3.45
2	-0.2	-0.08	5.2	5	2.2	2.1	1.2	1.2	3	2.8	4.33	4.17
2	-1.17	0.45	3	3.8	0.7	1	1.2	1.5	1.5	1.8	2.5	2.53
2	0.63	0.28	4.2	3.8	1.1	1	1	0.9	2.8	2.5	4.2	4.22
2	-0.05	-0.23	4.3	3.3	2.4	1.1	0.4	0.6	2.9	2.2	10.75	5.5
2	1.19	1.68	3.3	3.6	1.6	0.5	0.7	1.1	1.9	2.3	4.71	3.27
2			3.9	3.4	0.7	1	1.2	1.2	2.4	1.8	3.25	2.83
2	-1.96	-1.53	1.1		2		1.1		1.1		1
2	-1.69	-1.63	3.9	3.9	0.6	0.2	1.6	2	2.1	1.8	2.44	1.95
2	-0.96	-1.77	5		0.4		1.5		3.3		3.33
2	-0.21	0.93	5.5	5	0.6	0.7	1.4	1.1	3.8	3.5	3.93	4.55
2	-1.11	-0.05	4	4.4	2.1	2.3	0.7	1.1	2.4	2.2	5.8	3.8
2	1.04	0.46	4.6		1.2		1		3		4.7
2	-0.17	-0.34	3.6	3.8	0.5	1.1	1.4	1.4	1.5	2	2.6	2.7
2	-1.08	-2.61	5.5	5.2	1	0.6	2	1.4	2	2.4	2.8	3.1
2	-0.75	-0.94	4.3	4.5	0.3	0.6	2.6	2.4	2.4	1.1	1.6	1.6
2	1.76	1.9	5.3	4.1	4.5	0.8	0.9	1	2.9	2.9	6.1	4.3
2	0.23	0.69	3.3	3.2	1.2	1.4	1.2	1.3	2	2.1	2.7	2.9
2	1.74	1.8	4.8	3.8	1.7	0.5	1.1	1	1.8	2.5	4.2	4.1
2	1.11	1.18	3.5	4.5	1.6	0.4	0.7	1.2	2.9	1.8	4.8	2.7
2	0.43	0.62	3.8	3.8	0.6	0.7	1.8	1.7	1.6	1.9	2.2	2.3
2	0.13	-0.25	4.6	4.5	1.1	2.2	1.4	1.3	2.1	2.8	3.4	3.6
2	3.16	2.94	5	5.1	1	1.2	1.3	1.4	2.3	2.7	4	3.2
2	0.93	0.51	4.2	4.9	3	0.3	1.8	2.2	3.7	1.4	2.4
2	0.81	0.72	4	4.5	0.5	0.7	2	2.3	3.3	2.3	2	2.1
2	1.14	1.2	4.8	4.2	0.7	0.7	1.2	1.1	1.8	2.9	4	4.2
2	3.47	3.47	4.1	4.2	0.6	0.7	1.1	1	2.7	2.2	3.8	3.5
2	2.06	2.01	4.3	4.2	1	0.9	1.2	1.1	2.3	2.8	3.6	3.8
2	0.76	0.29	4.2	4.9	0.9	0.7	1.5	1.3	1.7	2.4	2.7	3.2
2	1.67	1.35	4	4.3	1.4	0.8	1.7	2.1	2.1	2.4	2.4	2.4
2	0.08	0.23	3.8	4.4	1.2	0.8	1.2	1	2.2	2.3	3.1	4.3
2	0.39	0.28	4.1	5	1	1.1	1.3	1.4	3.2	2.8	3.3	3
2	0.11	0.84	4.2	3.6	1	0.7	1.5	1.5	1.5	2.4	2.8	3
2	0.85	-0.15	5.3	4.7	0.8	1.9	1.7	1.8	3.2	2.9	3.1	2.8
2	-0.63	-0.69	3.7	4.6	0.3	0.5	2	1.6	2.5	1.2	1.8	2.3
2	2.77	2.8	4.9	4.9	0.5	0.7	1.5	1.5	2.6	3	3.2	3.1
2	0.45	0.7	4.7	3.9	0.6	1.7	1.9	1.7	2.4	2.6	2.5	2.7
2	1.42	1.58	4.4	5	1.4	0.6	1.2	1.4	3.6	2.7	3.7	3.4
2	2.39	2.6	5.2	3.4	1.5	1.5	0.9	0.9	1.7	3.5	5.6	5.4
2	0.11	0.05	5.5	3.6	1.6	0.3	1.3	1.4	1.5	2.9	4.2	3.5
2	-0.26	2.22	3	4.3	0.6	1.1	1.2	1.5	2.1	1.8	2.4	2.4
2	-0.57	-0.35	4.1	5.2	0.6	0.4	2.2	2	3.2	1.9	1.9	2.1
2	1.49	1.71	5.1	3.2	0.8		1.6	1.3	1.6	3.6	3.3	3.9
2	1.96	1.89	4.7	4.6	3.4	0.7	0.7		1.8		6.4
2	-1.71	-1.9	3.1	3.5	0.6	1.2	1.2	1.3	1.6	1.6	2.5	2.5
2	-0.6		4.9	4.4	1.2	1.6	1.35	1.12	3	2.6	3.6	3.9
2	-0.5	-0.8	3.3	3	0.9	2.3	0.6	0.41	2.3	1.6	5.5	7.3
2	2.01		3.8	3.9	3.4	3.3	0.87	0.83	1.4	1.6	4.4	4.7
2	-0.6	-0.6	3.4	3.6	0.5	1.2	1.86	2.05	1.3	1	1.8	1.8
2	0.49	-0.5	4	3.9	3.6	0.9	0.57	1.58	1.8	1.9	7	2.5
2	0.24	-1	5.7	4.8	0.7	0.9	1.75	1.4	3.6	3	3.3	3.4
2	1.38		3.8	3.5	1.3	2.5	1.01	0.6	2.2	1.8	3.8	5.8
2	-1.2	-0.8	3.9	2.7	0.5	0.6	1.6	0.95	2.1	1.5	2.4	2.8
2	-3.3	-3.5	3.6	3.7	0.3	0.6	1.69	1.56	1.8	1.9	2.1	2.4
2	-2.4	-1.8	3.9	4.2	0.8	1	1.35	1.46	2.2	2.3	2.9	2.9
2			3.9	4.2	0.8	0.9	1.37	1.31	2.2	2.5	2.8	3.2
2	0.38		4.1	5.2	0.7	1	1.11	1.38	2.7	3.4	3.7	3.8
2	-0.6	1.09	4.1	4.2	3.5	3.2	0.66	0.83	1.9	1.9	6.2	5.1
2		-1.1	3.6	4	1.7	1.4	0.71	1.09	2.1	2.3	5.1	3.7
2	1.03	1.41	4.3	4.2	0.7	1	1.69	1.44	2.3	2.3	2.5	2.9
2	-4.4	-4.1	6	6	1.1	0.8	1.77	1.75	3.7	3.9	3.4	3.4
2	-2.6	-2	3.8	4.4	0.9	1.5	1.08	1.12	2.3	2.6	3.5	3.9
2		-1.4	4	3.4	2.7	1.3	0.76	0.75	2	2.1	5.3	4.5
2	0.51	0.26	3.9	4.2	1.3	0.8	1.55	1.67	1.8	2.2	2.5	2.5
2	-2.3	-2.4	4.4	4.3	0.9	1.1	1.34	1.08	2.7	2.7	3.3	4
2	0.1	-1	4.7	5.2	1.5	1.9	1.14	1.44	2.9	2.9	4.1	3.6
2		0.6	4.1	3.9	1	0.8	1.36	1.16	2.3	1.9	3	2.4
2	-1	-0.4	4.8	4.3	0.9	0.9	1.66	1.62	2.7	2.3	2.9	2.7
2	-1.7	-0.8	4	5	0.8	1.2	0.83	1.09	2.8	3.4	4.8	4.6
2	-0.4		4.7	4.6	3	0.9	1.25	1.74	2.1	2.5	3.8	2.6
2	-0.7	-0.7	4.4	4.6	0.54	0.5	1.69	1.69	2.5	2.7	2.6	2.7
2	-1.3	0.78	4.1	4.5	0.8	0.6	1.27	1.55	2.5	2.7	3.2	2.9
2	0.35	0.47	5.5	4.6	0.65	0.4	1.7	1.64	3.5	2.8	3.2	2.8
2	-0.1	-0.1	6.4	5.7	1	0.4	1.5	1.5	4.4	4	4.3	3.8
2	-1.1		4.3	4.3	0.5	1	1.41	1.51	2.7	2.3	3	2.8
2	1.71		6	5.9	1.3	2.2	1.43	1.56	4	3.3	4.2	3.8
2	-1.7	0.62	3.9	3.9	0.7	0.7	1.61	1.68	2	1.9	2.4	2.3
2	0.63	-0.3	5.3	5.3	0.7	0.9	1.41	1.33	3.6	3.6	3.8	4
2		-0.9	3.7	3.8	0.5	0.4	1.52	1.9	2	1.7	2.4	2
2	-0.2	-0.4	4.9	5.1	2	1.6	0.98	1.05	3	3.3	5	4.9
2			3.7	3.5	2.3	0.6	1.55	1.51	1.1	1.7	2.4	2.3
2	-0.8	-0.4	2.8	2.6	2.1	2.3	0.63	0.37	1.2	1.2	4.4	7
2	0.91	0.47	4.2	3.1	3.3	1.2	0.64	0.73	2.1	1.8	6.6	4.2
2	-1.8	-0.9	4	4.7	3.4	2.4	0.76	0.84	1.7	2.8	5.3	5.6
2	-0.3	-0.5	4.6	5.4	0.89	0.6	1.73	1.91	2.5	3.2	2.7	4

## Sheet: Intervention 
group (1=Intervention, 2=control)	SD BMI start	SD BMI end	Total cholesterol start	Total cholesterol end	TG start	TG end	HDL start	HDL end	LDL start	LDL end	ratio start	ratio end
1	1.14	1.59	4.6	3.7	1.2	3.1	0.9	0.8	3.2	1.6	5.11	4.63
1	-0.94	-0.92	5.5	4	1.2	2.9	1.1	0.9	3.9	1.8	5	4.44
1	0.05	-0.62	3.7	3.2	1.4	0.8	0.6	0.8	2.4	2	6.17	4
1	0.55	0.47	4.8	4.6	3	1	1.1	1.3	2.3	2.8	4.36	3.54
1	-1.43	-1.59	4	3.9	0.7	0.7	1.1	0.9	2.7	2.7	3.64	4.33
1	-0.73	-0.05	4.5	5	0.9	0.9	1.1	1	3	3.6	4.09	5
1	-0.88	-0.47	4.8	4.7	2	1.3	1	1.2	2.9	2.9	4.8	3.92
1	0.12	-0.57	4	4	0.8	0.7	1.4	1.6	2.3	2.1	2.86	2.5
1	1	1.46	3.3	3.5	0.6	1.3	0.9	1	2.1	1.9	3.67	3.5
1	-1.36	-0.89	3.6	3.8	1.4	0.7	0.8	1.3	2.3	2.2	4.5	2.92
1	1.14	2.09	4.6	4.7	0.8	0.8	1.7	2.1	2.5	2.2	2.71	2.24
1		0.41	3.8	5	1.3	1.7	1	1.3	2.3	2.8	3.8	3.85
1	0.23	-0.48	5	4.9	2.8	1.5	1.2	1.6	2.5	2.7	4.17	3.06
1	0.09	-0.16	5.3	5.3	0.8	0.9	1.2	1.6	3.6	3.3	4.42	3.31
1	-1.02	-0.66	3.3	3.6	1.3	1.2	1.7	1.4	1.1	1.6	1.94	2.57
1	-0.74	-0.02	3.4	3.8	1.4	1.1	1.6	1.6	1.2	1.6	2.13	2.37
1	-0.67	-0.03	4.1	4.5	1.2	1.2	0.7	0.9	2.8	3.1	5.86	5
1	-1.29	-0.65	3.3	3.4	2.2	0.7	0.4	1	1.9	2.1	8.25	3.4
1	-0.03	-0.64	3.4	2.8	1.3	1.2	0.9	0.5	2	1.7	3.78	5.6
1	-0.34	-0.12	4.8	5.4	1.1	1.1	1.2	1.4	3	3.6	4	3.86
1	-0.77	0.68	3.5	4.2	1.5	0.9	1.1	1.4	1.7	2.4	3.18	3
1	0.31	0.59	3.8	4.8	0.6	0.8	1.8	2	1.7	2.4	2.11	2.4
1		1.2	4.4	5	1.3	1.2	1.4	2	2.5	2.6	3.14	2.5
1	1.44	1.49	4.5	4.3	0.9	0.5	1.6	2.1	2.5	2	2.81	2.05
1	0.08	0.48	2.4	3.7	0.7	2	0.8	1	1.3	1.8	3	3.7
1	-0.45	-0.59	3.5	4.8	0.5	1.8	1.6	1.6	1.7	2.5	2.19	3
1	-0.74	-0.68	3.9	4.1	1	0.6	1.1	1.3	2.4	2.6	3.55	3.15
1	2.08		3.6	4	2.3	1.5	0.6	0.9	2	2.4	6	4.44
1	0.67	0.14	3.8	4.4	1.2	1	1.2	1.2	2	2.7	3.17	3.67
1	-1.48		3.5	2.6	1.4	0.6	1.2	0.9	1.7	1.4	2.92	2.89
1	-3.19	-2.94	4.5	4.6	2.9	0.5	0.9	1.5	2.3	2.9	5	3.07
1	-0.34	0.9	3.7	3.8	1.3	1	0.9	1.1	2.2	2.3	4.11	3.45
1	-1.41	-1.16	4.4	4.2	2.6	0.5	0.9	1.2	2.4	2.8	4.89	3.5
1	1.2	0.85	3.8	4.5	3	0.8	0.7	1.4	1.7	2.8	5.43	3.21
1	0.11	0.08	4.5	4.7	1.1	0.4	1.3	1.5	2.7	3	3.46	3.13
1	-1.07	-1.17	3.7	4	0.7	0.5	1.4	1.3	2	2.5	2.64	3.08
1	-0.62	0.09	4.4	4.7	3.3	1.3	1	1.1	2	3	4.4	4.27
1	0.14	-0.03	4.8	4.8	1	0.5	2	1.8	2.4	2.8	2.4	2.67
1	0.34	0.18	4.6	4.8	0.8	0.7	1.2	1.2	3	3.3	3.83	4
1	0.15	0.57	2.7	2.7	1.3	0.5	0.7	0.9	1.4	1.6	3.86	3
1	1.77	1.54	4.2	4.9	0.5	0.9	1.2	1.3	2.7	3.1	3.5	3.77
1	0.81	-0.86	5.1		2.6		0.8		3.1		6.37
1	0.64	0.68		3.3		0.7		1.4		1.6		2.36
1	-1.54	-0.42	2.7	3.6	0.5	1.1	1.5	1.6	1	1.5	1.8	2.25
1	-2.49	-1.43	4.3	2.9	0.4	0.2	1.8	1.8	2.3	1	2.39	1.61
1	1.25	1.23	3.4	3.7	1.5	1	1.1	1.1	1.6	2.1	3.09	3.36
1	-1.07	-1.36	4.2	4	2.6	0.6	0.8	1.5	2.2	2.3	5.25	2.67
1	-0.64	-1.28	4	4.7	0.7	0.6	1.3	1.7	2.4	2.7	3.08	2.76
1	1.27	-0.28	3.6	3.7	2.1	1.5	0.7	0.9	1.9	2.1	5.14	4.11
1	-0.94	-0.38	3.7	3.8	0.9	1.6	1	9	2.3	2.1	3.7	0.42
1	1.08	1.24	4	3	1.8	1.4	1.4	1.1	1.8	1.3	2.86	2.73
1	-0.12	0.44	2.5	2.9	2.3	0.7	0.4	1.6	1.1	1	6.25	1.81
1		-1.13	4.2	4.6	1.6	1.5	1.1	1.3	2.4	2.7	3.82	3.54
1	3.27	0.42	3.7	4.6	1.4	1.4	0.7	1.3	2.3	2.8	5.29	3.54
1	-0.52	-1.04	4.1	4.2	3.9	2.5	1.2	1.1	1.1	2	3.42	3.82
1		-1.44	4	3.1	1.5	1.3	0.8	0.7	2.5	1.8	5	4.43
1	0.22	0.16	2.7	3.5	1	0.7	0.9	1.4	1.3	1.8	3	2.5
1	-1.2	-1.01	5	5.6	1.2	1.2	1.4	1	3.1	4	3.6	5.4
1	-0.78	-0.74	4.4	3.8	0.8	1.4	2	2.2	1.6	2.7	2.2	2.3
1	-1.49	-1.86	4.7		1	0.4	1.3	1.7	3.4	2.5	3.5	2.7
1	-0.5	0.54	2.6	4.6	1		0.5	1.4	2.7	2.2	5.1	2.7
1	0.84	0.85	5.5	3.5	0.7	1	1.8		1.6		3
1	0.32		3.3	4.6	0.6	0.8	1.4	1.2	3.3	1.3	2.3	2.9
1	-0.25	-0.3	4.3	4.2	2.4	1	1.1	1.4	1.1	2.8	3.9	3.3
1	2.65	1.8	4.5	3.5	0.9	0.9	1.8	2	1.4	3	2.5	2.6
1	1.56	2.87	5.8	3.4	1.3	1.2	1.5	1.6	2.2	2.9	3.9	3.1
1	-0.93	-1.25	3.2	4.7	0.3	0.3	1.6	1.5	2.9	1.5	2	2.3
1	-0.45	-0.08	3.7	4.9	0.8	0.8	1.2	1.2	1.8	2.1	3.2	2.8
1	1.51	1.31	4.6	4.4	0.8	0.6	1.3	1.5	2.1	2.8	3.6	3.1
1	-0.49	-0.33	3.9	3.5	0.9	1.2	1.4	1.7	2.7	2.4	2.8	2.7
1	-0.11	-0.86	4.3	4.2	1	0.8	2.1	2.2	2.3	1.7	2.1	1.9
1	1.58	1.22	4	4.5	0.8	1.1	1.4	1.5	2.2	2.2	2.9	2.8
1	-1.18	-1.72	4.1	4.7	2.6	0.9	0.8	1.3	2.8	2.8	5.2	3.4
1	1.99	2.11	4.6	4.3	0.9	2.1	1.4	1.4	2.4	3	3.3	3.5
1	-0.25	0.12	4.2	4	0.8	1.2	1.4	1.3	1.9	2.3	3	2.9
1	1.11	1.7	3.6	4.8	1.1	0.9	1.1	1.3	3.5	2	3.1	3
1	0.19	0.92	3.4	5.2	0.5	1.2	1.5	1.4	2.3	1.6	2.2	2.5
1	0.65		4.6	3.5	0.6	0.7	2.1	2.6	2.3	2.5	2.2	2
1	0.4	0.24	4	4.4	0.6	1.3	1.4	1.3	2.2	1.8	2.8	2.8
1	0.59	0.33	4.3	4.1	2.1	0.5	1.3	1.3	1.7	2.4	3.3	3.2
1	-1.26	-1.33	4.6	4	1.1	0.5	1.9	1.7	1.7	2.4	2.5	2.5
1	-1.8	-1.39	4		0.6	1.4	2	2	2.4	1.8	2	2
1	0.28	0.03	3.5	4.6	1.4	0.4	1	1.3		2.8	3.3	3.5
1	0.35	0.35	4		1.8	1	1.5	1.4		1.9	2.6	2.5
1	3.65	3.64		4.2				1.1	2.6	3.1		4.3
1	-0.74					2.4
1	3.1	3.49	4.5		2		1	0.8		2.4	4.4	5.4
1	0.43	0.42	5.2	4.5	0.9	1.7	1.19	1.22	3.6	2.5	4.4	3.7
1	0.41	1.88	3.2	3.7	2.3	1.7	0.9	1.04	1.3	1.9	3.6	3.6
1			4.1	4.1	0.8	0.9	1.38	1.41	2.4	2.3	3	2.9
1			5	3.9	0.9	0.9	1.17	0.84	3.4	2.7	4.3	4.6
1	2.68	2.65	3.8	3.1	1.3	1.2	1.26	1.11	2	1.5	3	2.8
1			3.9	4.8	1.7	0.5	0.78	1.65	2.4	2.9	5	2.9
1	1.24	-0.19	6.3	6.1	0.6	1.8	1.82	1.51	4.2	3.8	3.5	4
1	0.07	2	5.1	5.2	1.5	3.4	1.42	1.35	3	2.3	3.6	3.9
1	0.86	0.79	4.8		2.9		0.69		2.8		7
1	0.34		5.4	5	1.1	1.5	1.57	1.8	3.3	2.5	3.4	2.8
1	-1	-0.6	4.7	4.7	1	0.6	1.36	1.65	2.9	2.8	3.5	2.8
1	0.46		5	4.8	1.1	2	1.04	0.94	3.5	3	4.8	5.1
1	-2.4	-2.2	3.1	3.5	3.6	2.1	0.92	1.61	0.6	0.9	3.4	2.2
1			5.2	4.8	1.4	2.2	1.38	1.38	3.2	2.4	3.8	3.5
1			5.4	5.5	0.7	0.8	1.67	1.55	3.4	3.6	3.2	3.5
1	0.38	1.21	4.7	4.7	1	1.5	1.52	1.4	2.7	2.6	3.1	3.4
1			3.7	3.3	1.1	1.1	1.34	0.66	2.1	2.4	2.8	5
1	2.05		3.6	4.7	0.6	2.7	1.59	1.64	1.7	1.8	2.3	2.9
1	0.28	-0.3	3	3.3	2	1.2	1.22	1.46	0.9	1.3	2.5	2.3
1	-0.2	0.17	3.5	5.1	2.8	4.1	0.6	1.08	1.6	2.2	5.8	4.7
1	-1.7		4.5	4.5	1.4	1	0.88	1.14	3	2.9	5.1	3.9
1	-0.4	-1	3.4	3.9	0.7	0.9	1.44	1.36	1.6	2.2	2.4	2.9
1	-0.5		3.7	4.1	2.4	1.2	0.88	0.93	1.7	2.6	4.2	4.4
1			4.3	3.6	0.7	0.9	1.15	1.17	2.8	2	3.7	3.1
1		0.91	3.7	4.2	1.1	0.9	0.62	1.02	2.6	2.8	6	4.1
1	-1.2	-4.5	3.4	3.3	0.7	0.8	2.03	2.16	1.1	0.8	1.7	1.5
1	2.4	-1.5	3	3.3	1.1	0.8	0.71	1.09	1.8	1.8	4.2	3
1		0.08	3.5	3	1.1	1.7	0.86	0.7	2.1	1.5	4.1	4.3
1	0.87	1.11	4.5	3.7	2.5	0.8	0.9	1.43	2.5	1.9	5	2.6
1	0.33		7.6	6.1	1.9	0.8	1.16	1.5	5.6	4.2	6.6	4.1
1	0	0.13	4.3	4.4	1.1	1.7	1.3	1.39	2.5	2.2	3.3	3.2
1	0.5	-1.7	4.7	4.2	1.2	1.1	2.02	1.54	2.3	2.4	2.3	2.7
1	-1.08	-3.9	2.3	3.1	1	1.2	0.95	1.19	0.9	1.4	2.4	2.6
1	-2.29	-0.9	5.5	4.4	0.7	0.7	2.52	2.05	2.7	2	2.2	2.1
1	0.26	0.39	5	4.5	1.3	0.9	0.98	1.31	3.4	2.8	5.1	3.4
1	-1.2		4.7	5.1	0.7	1.2	1.16	1.36	3.2	3.2	4.1	3.7
1			5.1		3.2		0.69		3		7.4
1	1	-0.1	4.6	4.2	1.6	1.7	1.28	1.26	2.6	2.2	3.6	3.3
1	1.15	1.94	3.5	4.4	2.4	1.2	0.78	1.41	1.6	2.5	4.5	3.1
1		-1.7	5.6	3.8	0.8	0.7	1.49	0.91	3.7	2.6	3.8	4.2
1	-2.8		3.3	3.3	1.3	2.2	0.88	1.22	1.8	1.1	3.8	2.7
1	-4.76	-4.2	4	4.4	0.6	0.6	1.99	2.28	1.7	1.9	2	1.9
1	-4.06	-2.8	6.2	5.3	1	0.6	2.19	2.02	3.6	3	2.8	2.6
1			4.6	3.7	2.3	0.9	0.79	0.77	2.8	2.5	5.8	4.8
1	-0.2	-0.4	3.8	4.5	1	0.8	0.75	1.11	2.6	3	5.1	4.1
1	-0.9	-0.2	4.1	4.9	0.6	0.8	0.8	1.34	0.6	3.2	5.1	3.7
1	1.19		3.8	4.1	0.8	0.9	1.19	1.13	2.3	2.6	3.2	3.6
1	-1.6	-1.8	2.7	3.9	1.79	1.3	0.59	1.38	1.2	1.9	4.5	2.8

## Sheet: Control 
group (1=intervention, 2=control)	SD BMI start	SD BMI end	Total cholesterol start	Total cholesterol end	TG start	TG end	HDL start	HDL end	LDL start	LDL end	ratio start	ratio end
2	-1.34	-0.22	2.9	5.8	1.6	2.1	0.8	1.7	1.4	3.1	3.62	3.41
2	-3.18	-0.24	5.4	4.9	1.7	0.9	0.7	1.6	3.9	2.9	7.71	3.06
2	-0.8	-0.64	5	4.7	1.2	1.9	1.2	1.5	3.2	2.3	4.17	3.13
2	0.08	-0.59	4.3	3.8	1.1	0.4	1.2	1.2	2.7	2.4	3.58	3.17
2	0.39	1.61	4.5	4.4	1.3	1.1	1.1	1.1	2.8	2.8	4.09	4
2	-0.5	0.07	3.4	3.8	4.6	2.9	1.2	1.2	1.4	1.3	2.83	3.17
2	0.09	0.32		4.1		1.4		1.2		2.3		3.42
2	0.38	1.28	3	3.7	0.6	0.5	2.4	2.3	1.5	1.9	1.25	1.61
2	1.05	0.16	3.9	3.4	1.6	0.8	1.1	1.4	2.1	1.7	3.55	2.43
2	0.86	1.23	4.3	4.8	2.2	1.5	0.7	1.1	2.5	3.1	6.14	4.36
2	1.58	1.65	4	4	1.2	0.8	1	1.1	2.4	2.6	4	3.64
2	0.09	-0.72	2.3	4.7	1	0.6	1.8	1.8	1.9	2.5	1.28	2.61
2	0.98	1.2	3.8	3.5	1.5	3	1.3	0.9	1.8	1.3	2.92	3.89
2	-0.13	0.73	4.2	2	0.7	1.8	1.4	0.8	2.5	2.2	3	2.5
2	-2.47	-1.71	3.6	3.2	3.5	0.6	0.6	0.9	1.4	2	6	3.56
2	-2.9	-1.81	4.5	4.8	1.5	0.7	1	1	2.8	3.6	4.5	4.8
2	1.79	1.63	3.6	3.5	0.7	1.2	1.8	1.4	1.5	1.6	2	2.5
2	0.3	-0.1	4.5	4.4	1.4	0.8	1.4	1.6	2.4	2.4	3.21	2.75
2	-0.61	-1.99	3.2	3.2	0.4	0.6	1.2	1.3	1.8	1.6	2.67	2.46
2	1.43	1.65	5.1	5.5	1.5	3	1.2	1.3	3.3	2.9	4.25	4.23
2	0.81	0.76	5.6	3.4	1.1	0.6	1	0.9	4.1	2.1	5.6	3.78
2	1.13	0.51	4.1	4.4	1.6	1.4	1.1	1.38	2.3	2.7	3.73	3.19
2	-0.45	0	4.6	4.5	1.4	1.4	1.3	1.1	2.6	2.8	3.54	4.09
2	0.51	0.37	3.5	3.5	1	0.8	1.6	1	1.5	2.1	2.19	3.5
2	0.82	0.67	4	3.5	0.7	0.8	1.9	1.5	1.8	1.7	2.11	2.33
2	-1.11	-0.92	4.6	4.9	3	0.8	1	1.2	2.2	3.3	4.6	4.08
2	0.82	0.84	4.4	4.4	2.1	0.9	1.1	1.1	2.3	2.9	4	4
2	-2.47	-1.67	3.9	3.8	0.7	1.1	1.5	1.1	2	2.2	2.6	3.45
2	-0.82	-0.57	3.9	4	0.8	0.7	1.1	1.1	2.5	2.6	3.55	3.64
2	-1.39	-1.31	3.9	4.2	1.1	1.1	0.9	1.1	2.5	2.6	4.33	3.82
2	1.91	1.97	3.8	3.9	1.3	0.7	1	1.2	2.2	2.4	3.8	3.25
2	-0.97	-0.59	3	3.3	0.5	1.4	1.8	1.6	1	1.1	1.67	2.06
2	-0.02	0.59	4.3	4.2	1.5	2.5	1.1	1	2.5	2.1	3.91	4.2
2	0.76	1.48	3.8	3.8	2.1	0.8	0.8	1.1	2	2.4	4.75	3.45
2	1.61	1.19	4.4	4.2	0.9	0.8	1.2	1	2.8	2.8	3.67	4.2
2	2.85	2.8	5.1	4.6	1.3	1.5	1.2	0.9	3.3	3	4.25	5.11
2	-0.31	2.22	3	3.6	0.6	0.7	1.2	1.5	1.5	1.8	2.5	2.4
2			3.2	3.7	2.4	2.2	0.6	0.9	1.5	2.2	5.33	4.11
2	-0.62	-0.49	4.4	3.2	1.4	0.7	1.1	1	2.7	1.9	4	3.2
2	1.34	1.59	3	3.6	0.5	1.2	1	1.1	1.9	1.9	3	3.27
2	-1.16	-0.62	3.1	3.2	2.5	0.3	0.7	1.4	1.3	1.7	4.43	2.29
2	0.09		3	4.3	0.4	0.4	1.3	1.7	1.5	2.3	2.31	2.53
2	0.35	0.33	3.7	3.8	1.8	1.5	1	1.1	1.9	2	3.7	3.45
2	-1.08	0.34	3.3	3.3	0.7	1.3	1	0.7	2	1.9	3.3	4.71
2	1.25	0.84	5		2.2		1		3.1		5
2	1.04	1.6	4.9	4.1	4	1.5	0.7	1.3	2.3	2.1	7	3.15
2	0.07	-0.12	3.3	2.5	1.4	2.3	1.3	0.4	1.4	1.1	2.54	6.25
2	-1.11	-1.39	3.9	3.8	1.6	1	0.6	1.1	2.6	2.3	6.5	3.45
2	-0.2	-0.08	5.2	5	2.2	2.1	1.2	1.2	3	2.8	4.33	4.17
2	-1.17	0.45	3	3.8	0.7	1	1.2	1.5	1.5	1.8	2.5	2.53
2	0.63	0.28	4.2	3.8	1.1	1	1	0.9	2.8	2.5	4.2	4.22
2	-0.05	-0.23	4.3	3.3	2.4	1.1	0.4	0.6	2.9	2.2	10.75	5.5
2	1.19	1.68	3.3	3.6	1.6	0.5	0.7	1.1	1.9	2.3	4.71	3.27
2			3.9	3.4	0.7	1	1.2	1.2	2.4	1.8	3.25	2.83
2	-1.96	-1.53	1.1		2		1.1		1.1		1
2	-1.69	-1.63	3.9	3.9	0.6	0.2	1.6	2	2.1	1.8	2.44	1.95
2	-0.96	-1.77	5		0.4		1.5		3.3		3.33
2	-0.21	0.93	5.5	5	0.6	0.7	1.4	1.1	3.8	3.5	3.93	4.55
2	-1.11	-0.05	4	4.4	2.1	2.3	0.7	1.1	2.4	2.2	5.8	3.8
2	1.04	0.46	4.6		1.2		1		3		4.7
2	-0.17	-0.34	3.6	3.8	0.5	1.1	1.4	1.4	1.5	2	2.6	2.7
2	-1.08	-2.61	5.5	5.2	1	0.6	2	1.4	2	2.4	2.8	3.1
2	-0.75	-0.94	4.3	4.5	0.3	0.6	2.6	2.4	2.4	1.1	1.6	1.6
2	1.76	1.9	5.3	4.1	4.5	0.8	0.9	1	2.9	2.9	6.1	4.3
2	0.23	0.69	3.3	3.2	1.2	1.4	1.2	1.3	2	2.1	2.7	2.9
2	1.74	1.8	4.8	3.8	1.7	0.5	1.1	1	1.8	2.5	4.2	4.1
2	1.11	1.18	3.5	4.5	1.6	0.4	0.7	1.2	2.9	1.8	4.8	2.7
2	0.43	0.62	3.8	3.8	0.6	0.7	1.8	1.7	1.6	1.9	2.2	2.3
2	0.13	-0.25	4.6	4.5	1.1	2.2	1.4	1.3	2.1	2.8	3.4	3.6
2	3.16	2.94	5	5.1	1	1.2	1.3	1.4	2.3	2.7	4	3.2
2	0.93	0.51	4.2	4.9	3	0.3	1.8	2.2	3.7	1.4	2.4
2	0.81	0.72	4	4.5	0.5	0.7	2	2.3	3.3	2.3	2	2.1
2	1.14	1.2	4.8	4.2	0.7	0.7	1.2	1.1	1.8	2.9	4	4.2
2	3.47	3.47	4.1	4.2	0.6	0.7	1.1	1	2.7	2.2	3.8	3.5
2	2.06	2.01	4.3	4.2	1	0.9	1.2	1.1	2.3	2.8	3.6	3.8
2	0.76	0.29	4.2	4.9	0.9	0.7	1.5	1.3	1.7	2.4	2.7	3.2
2	1.67	1.35	4	4.3	1.4	0.8	1.7	2.1	2.1	2.4	2.4	2.4
2	0.08	0.23	3.8	4.4	1.2	0.8	1.2	1	2.2	2.3	3.1	4.3
2	0.39	0.28	4.1	5	1	1.1	1.3	1.4	3.2	2.8	3.3	3
2	0.11	0.84	4.2	3.6	1	0.7	1.5	1.5	1.5	2.4	2.8	3
2	0.85	-0.15	5.3	4.7	0.8	1.9	1.7	1.8	3.2	2.9	3.1	2.8
2	-0.63	-0.69	3.7	4.6	0.3	0.5	2	1.6	2.5	1.2	1.8	2.3
2	2.77	2.8	4.9	4.9	0.5	0.7	1.5	1.5	2.6	3	3.2	3.1
2	0.45	0.7	4.7	3.9	0.6	1.7	1.9	1.7	2.4	2.6	2.5	2.7
2	1.42	1.58	4.4	5	1.4	0.6	1.2	1.4	3.6	2.7	3.7	3.4
2	2.39	2.6	5.2	3.4	1.5	1.5	0.9	0.9	1.7	3.5	5.6	5.4
2	0.11	0.05	5.5	3.6	1.6	0.3	1.3	1.4	1.5	2.9	4.2	3.5
2	-0.26	2.22	3	4.3	0.6	1.1	1.2	1.5	2.1	1.8	2.4	2.4
2	-0.57	-0.35	4.1	5.2	0.6	0.4	2.2	2	3.2	1.9	1.9	2.1
2	1.49	1.71	5.1	3.2	0.8		1.6	1.3	1.6	3.6	3.3	3.9
2	1.96	1.89	4.7	4.6	3.4	0.7	0.7		1.8		6.4
2	-1.71	-1.9	3.1	3.5	0.6	1.2	1.2	1.3	1.6	1.6	2.5	2.5
2	-0.6		4.9	4.4	1.2	1.6	1.35	1.12	3	2.6	3.6	3.9
2	-0.5	-0.8	3.3	3	0.9	2.3	0.6	0.41	2.3	1.6	5.5	7.3
2	2.01		3.8	3.9	3.4	3.3	0.87	0.83	1.4	1.6	4.4	4.7
2	-0.6	-0.6	3.4	3.6	0.5	1.2	1.86	2.05	1.3	1	1.8	1.8
2	0.49	-0.5	4	3.9	3.6	0.9	0.57	1.58	1.8	1.9	7	2.5
2	0.24	-1	5.7	4.8	0.7	0.9	1.75	1.4	3.6	3	3.3	3.4
2	1.38		3.8	3.5	1.3	2.5	1.01	0.6	2.2	1.8	3.8	5.8
2	-1.2	-0.8	3.9	2.7	0.5	0.6	1.6	0.95	2.1	1.5	2.4	2.8
2	-3.3	-3.5	3.6	3.7	0.3	0.6	1.69	1.56	1.8	1.9	2.1	2.4
2	-2.4	-1.8	3.9	4.2	0.8	1	1.35	1.46	2.2	2.3	2.9	2.9
2			3.9	4.2	0.8	0.9	1.37	1.31	2.2	2.5	2.8	3.2
2	0.38		4.1	5.2	0.7	1	1.11	1.38	2.7	3.4	3.7	3.8
2	-0.6	1.09	4.1	4.2	3.5	3.2	0.66	0.83	1.9	1.9	6.2	5.1
2		-1.1	3.6	4	1.7	1.4	0.71	1.09	2.1	2.3	5.1	3.7
2	1.03	1.41	4.3	4.2	0.7	1	1.69	1.44	2.3	2.3	2.5	2.9
2	-4.4	-4.1	6	6	1.1	0.8	1.77	1.75	3.7	3.9	3.4	3.4
2	-2.6	-2	3.8	4.4	0.9	1.5	1.08	1.12	2.3	2.6	3.5	3.9
2		-1.4	4	3.4	2.7	1.3	0.76	0.75	2	2.1	5.3	4.5
2	0.51	0.26	3.9	4.2	1.3	0.8	1.55	1.67	1.8	2.2	2.5	2.5
2	-2.3	-2.4	4.4	4.3	0.9	1.1	1.34	1.08	2.7	2.7	3.3	4
2	0.1	-1	4.7	5.2	1.5	1.9	1.14	1.44	2.9	2.9	4.1	3.6
2		0.6	4.1	3.9	1	0.8	1.36	1.16	2.3	1.9	3	2.4
2	-1	-0.4	4.8	4.3	0.9	0.9	1.66	1.62	2.7	2.3	2.9	2.7
2	-1.7	-0.8	4	5	0.8	1.2	0.83	1.09	2.8	3.4	4.8	4.6
2	-0.4		4.7	4.6	3	0.9	1.25	1.74	2.1	2.5	3.8	2.6
2	-0.7	-0.7	4.4	4.6	0.54	0.5	1.69	1.69	2.5	2.7	2.6	2.7
2	-1.3	0.78	4.1	4.5	0.8	0.6	1.27	1.55	2.5	2.7	3.2	2.9
2	0.35	0.47	5.5	4.6	0.65	0.4	1.7	1.64	3.5	2.8	3.2	2.8
2	-0.1	-0.1	6.4	5.7	1	0.4	1.5	1.5	4.4	4	4.3	3.8
2	-1.1		4.3	4.3	0.5	1	1.41	1.51	2.7	2.3	3	2.8
2	1.71		6	5.9	1.3	2.2	1.43	1.56	4	3.3	4.2	3.8
2	-1.7	0.62	3.9	3.9	0.7	0.7	1.61	1.68	2	1.9	2.4	2.3
2	0.63	-0.3	5.3	5.3	0.7	0.9	1.41	1.33	3.6	3.6	3.8	4
2		-0.9	3.7	3.8	0.5	0.4	1.52	1.9	2	1.7	2.4	2
2	-0.2	-0.4	4.9	5.1	2	1.6	0.98	1.05	3	3.3	5	4.9
2			3.7	3.5	2.3	0.6	1.55	1.51	1.1	1.7	2.4	2.3
2	-0.8	-0.4	2.8	2.6	2.1	2.3	0.63	0.37	1.2	1.2	4.4	7
2	0.91	0.47	4.2	3.1	3.3	1.2	0.64	0.73	2.1	1.8	6.6	4.2
2	-1.8	-0.9	4	4.7	3.4	2.4	0.76	0.84	1.7	2.8	5.3	5.6
2	-0.3	-0.5	4.6	5.4	0.89	0.6	1.73	1.91	2.5	3.2	2.7	4
